# Supplementary material for: Exosomes from endothelial progenitor cells improve outcomes of the lipopolysaccharide-induced acute lung injury
Source: Crit Care. 2019 Feb 13;23:44. doi: 10.1186/s13054-019-2339-3 (PMC6373158; doi:10.1186/s13054-019-2339-3)
Supplement: Supplementary file 1 — The RNA sequencing results showed genes were significantly altered by overexpression of miR-126-3p in SAECs. Human small airway epithelial cells (SAECs) were transfected with either control miRNA or miR-126-3p mimic for 48 h, and total RNA was isolated for RNA sequencing analysis. Genes significantly altered by miR-126-3p were listed. (XLSX 366 kb) [file 13054_2019_2339_MOESM1_ESM.xlsx]

## Sheet: Sheet1
GeneID	Symbol	log2FoldChange	pvalue	Description
341208	HEPHL1	1.54944	2.28194e-81	hephaestin-like 1
6542	SLC7A2	1.30059	6.95558e-63	solute carrier family 7 (cationic amino acid transporter, y+ system), member 2
8140	SLC7A5	-1.15882	3.11713e-61	solute carrier family 7 (amino acid transporter light chain, L system), member 5
3486	IGFBP3	1.7475	8.65426e-51	insulin-like growth factor binding protein 3
6318	SERPINB4	1.57745	2.75964e-49	serpin peptidase inhibitor, clade B (ovalbumin), member 4
8542	APOL1	1.6093	1.11142e-44	apolipoprotein L, 1
4015	LOX	1.49554	4.45554e-42	lysyl oxidase
25800	SLC39A6	-1.00384	1.14472e-41	solute carrier family 39 (zinc transporter), member 6
5296	PIK3R2	-1.26351	3.81894e-41	phosphoinositide-3-kinase, regulatory subunit 2 (beta)
7128	TNFAIP3	0.866638	1.09118e-38	tumor necrosis factor, alpha-induced protein 3
7056	THBD	1.27088	1.57342e-35	thrombomodulin
10123	ARL4C	-1.04324	3.26141e-35	ADP-ribosylation factor-like 4C
629	CFB	1.32746	3.78423e-34	complement factor B
6520	SLC3A2	-0.838718	9.99659e-34	solute carrier family 3 (amino acid transporter heavy chain), member 2
7097	TLR2	1.16654	9.62419e-33	toll-like receptor 2
9761	MLEC	-0.815655	1.77845e-32	malectin
710	SERPING1	1.41542	1.84612e-32	serpin peptidase inhibitor, clade G (C1 inhibitor), member 1
9076	CLDN1	0.816444	2.48987e-32	claudin 1
3611	ILK	-0.843465	2.55303e-32	integrin-linked kinase
5597	MAPK6	-0.765039	3.85133e-31	mitogen-activated protein kinase 6
84419	C15orf48	1.54455	5.35967e-31	chromosome 15 open reading frame 48
131566	DCBLD2	-1.03378	5.31333e-31	discoidin, CUB and LCCL domain containing 2
378938	MALAT1	1.03143	1.63265e-30	metastasis associated lung adenocarcinoma transcript 1 (non-protein coding)
79660	PPP1R3B	0.852942	7.72139e-30	protein phosphatase 1, regulatory subunit 3B
255324	EPGN	0.961541	5.13803e-29	epithelial mitogen
65124	SOWAHC	-0.831722	5.41809e-29	sosondowah ankyrin repeat domain family member C
4311	MME	1.14569	7.95653e-29	membrane metallo-endopeptidase
347734	SLC35B2	-0.749141	8.38737e-29	solute carrier family 35 (adenosine 3'-phospho 5'-phosphosulfate transporter), member B2
768	CA9	1.70524	1.76361e-28	carbonic anhydrase IX
NA	CD97	-1.27561	2.7445e-28	NA
146223	CMTM4	-1.00842	3.26676e-27	CKLF-like MARVEL transmembrane domain containing 4
23169	SLC35D1	-0.930478	8.37284e-27	solute carrier family 35 (UDP-GlcA/UDP-GalNAc transporter), member D1
8653	DDX3Y	0.831378	2.10753e-26	DEAD (Asp-Glu-Ala-Asp) box helicase 3, Y-linked
2877	GPX2	-1.1935	5.01166e-26	glutathione peroxidase 2
10628	TXNIP	1.00902	6.69273e-26	thioredoxin interacting protein
5372	PMM1	-1.38031	4.34715e-25	phosphomannomutase 1
3570	IL6R	0.977485	5.32532e-25	interleukin 6 receptor
6696	SPP1	-1.49871	6.65465e-25	secreted phosphoprotein 1
1906	EDN1	0.733987	7.12124e-25	endothelin 1
6578	SLCO2A1	1.41287	7.07519e-24	solute carrier organic anion transporter family, member 2A1
5066	PAM	0.979223	7.99306e-24	peptidylglycine alpha-amidating monooxygenase
716	C1S	1.02705	3.2755e-23	complement component 1, s subcomponent
208	AKT2	-0.746083	3.91569e-23	v-akt murine thymoma viral oncogene homolog 2
26298	EHF	0.663519	3.91969e-23	ets homologous factor
218	ALDH3A1	-0.907672	4.25392e-23	aldehyde dehydrogenase 3 family, member A1
9415	FADS2	-0.632525	7.29996e-23	fatty acid desaturase 2
57674	RNF213	0.6716	2.74898e-22	ring finger protein 213
9895	TECPR2	0.90905	3.85069e-22	tectonin beta-propeller repeat containing 2
2876	GPX1	-0.654203	5.36552e-22	glutathione peroxidase 1
578	BAK1	-0.666855	1.33733e-21	BCL2-antagonist/killer 1
143686	SESN3	-0.773675	2.43116e-21	sestrin 3
10113	PREB	-0.747211	2.87827e-21	prolactin regulatory element binding
1289	COL5A1	1.11776	3.25086e-21	collagen, type V, alpha 1
3678	ITGA5	0.682031	4.06489e-21	integrin, alpha 5 (fibronectin receptor, alpha polypeptide)
23224	SYNE2	0.939384	5.0372e-21	spectrin repeat containing, nuclear envelope 2
5621	PRNP	-0.573576	6.0142e-21	prion protein
191	AHCY	-0.556596	7.97511e-21	adenosylhomocysteinase
57530	CGN	1.45553	1.21762e-20	cingulin
639	PRDM1	1.19047	1.57658e-20	PR domain containing 1, with ZNF domain
11167	FSTL1	0.536377	1.74853e-20	follistatin-like 1
58526	MID1IP1	-0.747819	1.76588e-20	MID1 interacting protein 1
1075	CTSC	0.759276	3.38591e-20	cathepsin C
348938	NIPAL4	0.900655	3.36174e-20	NIPA-like domain containing 4
55111	PLEKHJ1	-0.819046	3.68081e-20	pleckstrin homology domain containing, family J member 1
3159	HMGA1	-0.693179	4.64261e-20	high mobility group AT-hook 1
23085	ERC1	0.711156	4.83501e-20	ELKS/RAB6-interacting/CAST family member 1
8879	SGPL1	-0.642735	5.48534e-20	sphingosine-1-phosphate lyase 1
51309	ARMCX1	-0.893355	6.06346e-20	armadillo repeat containing, X-linked 1
56951	C5orf15	-0.700284	1.6515e-19	chromosome 5 open reading frame 15
115572	FAM46B	1.15356	1.93715e-19	family with sequence similarity 46, member B
1843	DUSP1	0.742594	2.03272e-19	dual specificity phosphatase 1
1824	DSC2	1.52201	2.66024e-19	desmocollin 2
57568	SIPA1L2	0.967259	3.77673e-19	signal-induced proliferation-associated 1 like 2
285590	SH3PXD2B	0.695677	7.28329e-19	SH3 and PX domains 2B
284340	CXCL17	1.26712	8.10171e-19	chemokine (C-X-C motif) ligand 17
23013	SPEN	0.798276	8.0383e-19	spen family transcriptional repressor
2121	EVC	0.83483	9.45582e-19	Ellis van Creveld protein
4094	MAF	0.779762	9.75228e-19	v-maf avian musculoaponeurotic fibrosarcoma oncogene homolog
7082	TJP1	0.60383	1.35167e-18	tight junction protein 1
2196	FAT2	0.76712	1.66241e-18	FAT atypical cadherin 2
6249	CLIP1	0.669798	2.04561e-18	CAP-GLY domain containing linker protein 1
169611	OLFML2A	1.47592	2.65527e-18	olfactomedin-like 2A
3554	IL1R1	0.864861	6.72175e-18	interleukin 1 receptor, type I
150094	SIK1	0.666754	7.2e-18	salt-inducible kinase 1
4582	MUC1	1.44503	7.72358e-18	mucin 1, cell surface associated
55884	WSB2	-0.591722	8.14275e-18	WD repeat and SOCS box containing 2
677	ZFP36L1	0.641251	8.95948e-18	ZFP36 ring finger protein-like 1
4486	MST1R	-0.821889	2.19857e-17	macrophage stimulating 1 receptor
57549	IGSF9	1.0813	2.26242e-17	immunoglobulin superfamily, member 9
23077	MYCBP2	0.615208	3.06354e-17	MYC binding protein 2, E3 ubiquitin protein ligase
54361	WNT4	1.48289	4.00858e-17	wingless-type MMTV integration site family, member 4
79180	EFHD2	-0.613412	4.58101e-17	EF-hand domain family, member D2
7083	TK1	-1.08717	5.4639e-17	thymidine kinase 1, soluble
25943	C20orf194	0.784182	6.21182e-17	chromosome 20 open reading frame 194
7345	UCHL1	-0.886015	1.10962e-16	ubiquitin carboxyl-terminal esterase L1 (ubiquitin thiolesterase)
9404	LPXN	-0.793112	1.25974e-16	leupaxin
5270	SERPINE2	-0.706009	1.88087e-16	serpin peptidase inhibitor, clade E (nexin, plasminogen activator inhibitor type 1), member 2
1303	COL12A1	0.859235	2.26972e-16	collagen, type XII, alpha 1
5097	PCDH1	0.826979	2.31325e-16	protocadherin 1
1368	CPM	0.792289	3.46728e-16	carboxypeptidase M
5880	RAC2	-0.526094	3.44209e-16	ras-related C3 botulinum toxin substrate 2 (rho family, small GTP binding protein Rac2)
283131	NEAT1	0.948422	4.24449e-16	nuclear paraspeckle assembly transcript 1 (non-protein coding)
84000	TMPRSS13	1.39634	4.76352e-16	transmembrane protease, serine 13
81537	SGPP1	-0.735611	5.57033e-16	sphingosine-1-phosphate phosphatase 1
3107	HLA-C	0.749081	7.94231e-16	major histocompatibility complex, class I, C
10979	FERMT2	0.746242	8.41345e-16	fermitin family member 2
8837	CFLAR	0.596787	9.65323e-16	CASP8 and FADD-like apoptosis regulator
2982	GUCY1A3	1.41125	1.11301e-15	guanylate cyclase 1, soluble, alpha 3
27434	POLM	-0.715245	1.17069e-15	polymerase (DNA directed), mu
3624	INHBA	0.626634	1.20951e-15	inhibin, beta A
133	ADM	0.883188	1.23739e-15	adrenomedullin
55304	SPTLC3	0.991497	1.48896e-15	serine palmitoyltransferase, long chain base subunit 3
25825	BACE2	0.575127	2.27575e-15	beta-site APP-cleaving enzyme 2
5860	QDPR	-0.694996	2.6456e-15	quinoid dihydropteridine reductase
10381	TUBB3	-0.495237	2.77395e-15	tubulin, beta 3 class III
259282	BOD1L1	0.783647	2.93901e-15	biorientation of chromosomes in cell division 1-like 1
136	ADORA2B	-0.824344	3.38165e-15	adenosine A2b receptor
9749	PHACTR2	0.621944	4.96275e-15	phosphatase and actin regulator 2
10802	SEC24A	0.603189	4.94601e-15	SEC24 family member A
389136	VGLL3	0.58397	5.36778e-15	vestigial-like family member 3
493	ATP2B4	0.754444	5.81035e-15	ATPase, Ca++ transporting, plasma membrane 4
22837	COBLL1	0.661422	6.60838e-15	cordon-bleu WH2 repeat protein-like 1
1523	CUX1	0.698326	6.72129e-15	cut-like homeobox 1
25822	DNAJB5	0.782499	7.28958e-15	DnaJ (Hsp40) homolog, subfamily B, member 5
23654	PLXNB2	-0.68398	7.3287e-15	plexin B2
84645	C22orf23	1.06948	8.15636e-15	chromosome 22 open reading frame 23
4645	MYO5B	0.829902	8.10606e-15	myosin VB
79022	TMEM106C	-0.7233	8.05081e-15	transmembrane protein 106C
56261	GPCPD1	0.674202	8.24897e-15	glycerophosphocholine phosphodiesterase GDE1 homolog (S. cerevisiae)
688	KLF5	0.666615	8.5111e-15	Kruppel-like factor 5 (intestinal)
85440	DOCK7	-0.645028	9.75003e-15	dedicator of cytokinesis 7
3915	LAMC1	0.501361	9.90743e-15	laminin, gamma 1 (formerly LAMB2)
2177	FANCD2	-0.997433	1.34351e-14	Fanconi anemia, complementation group D2
100506658	OCLN	1.39738	1.45252e-14	occludin
5947	RBP1	1.09157	1.44247e-14	retinol binding protein 1, cellular
3014	H2AFX	-0.919827	1.50154e-14	H2A histone family, member X
114897	C1QTNF1	0.70174	1.80977e-14	C1q and tumor necrosis factor related protein 1
5292	PIM1	0.98146	1.9113e-14	Pim-1 proto-oncogene, serine/threonine kinase
85465	EPT1	-0.595833	1.98245e-14	ethanolaminephosphotransferase 1
5347	PLK1	-1.02228	2.06214e-14	polo-like kinase 1
771	CA12	0.560376	2.15065e-14	carbonic anhydrase XII
10226	PLIN3	-0.527343	2.35921e-14	perilipin 3
332	BIRC5	-0.994555	2.57981e-14	baculoviral IAP repeat containing 5
25804	LSM4	-0.537067	2.75364e-14	LSM4 homolog, U6 small nuclear RNA associated (S. cerevisiae)
10765	KDM5B	0.549875	2.85979e-14	lysine (K)-specific demethylase 5B
928	CD9	-0.601233	3.51228e-14	CD9 molecule
7805	LAPTM5	-0.901139	3.49939e-14	lysosomal protein transmembrane 5
5272	SERPINB9	1.04786	3.67786e-14	serpin peptidase inhibitor, clade B (ovalbumin), member 9
4605	MYBL2	-1.04828	3.93828e-14	v-myb avian myeloblastosis viral oncogene homolog-like 2
57600	FNIP2	0.661514	4.66153e-14	folliculin interacting protein 2
3720	JARID2	0.565972	4.91637e-14	jumonji, AT rich interactive domain 2
23215	PRRC2C	0.614097	5.1647e-14	proline-rich coiled-coil 2C
2256	FGF11	0.83732	7.02806e-14	fibroblast growth factor 11
79026	AHNAK	0.564762	7.26994e-14	AHNAK nucleoprotein
6840	SVIL	0.614714	8.2913e-14	supervillin
57216	VANGL2	0.871048	9.96674e-14	VANGL planar cell polarity protein 2
7739	ZNF185	0.75553	9.94356e-14	zinc finger protein 185 (LIM domain)
4324	MMP15	-0.73085	1.07057e-13	matrix metallopeptidase 15 (membrane-inserted)
7185	TRAF1	1.37417	1.27671e-13	TNF receptor-associated factor 1
272	AMPD3	0.62623	1.36737e-13	adenosine monophosphate deaminase 3
10376	TUBA1B	-0.468187	1.60369e-13	tubulin, alpha 1b
100133941	CD24	0.54987	1.95194e-13	CD24 molecule
8914	TIMELESS	-0.770522	2.05702e-13	timeless circadian clock
80157	CWH43	1.35636	2.13592e-13	cell wall biogenesis 43 C-terminal homolog (S. cerevisiae)
112936	VPS26B	-0.616213	2.52969e-13	vacuolar protein sorting 26 homolog B (S. pombe)
4017	LOXL2	0.714167	2.73236e-13	lysyl oxidase-like 2
51702	PADI3	-1.41538	2.9138e-13	peptidyl arginine deiminase, type III
25984	KRT23	1.3279	3.34237e-13	keratin 23, type I
3992	FADS1	-0.638184	3.86082e-13	fatty acid desaturase 1
6398	SECTM1	1.04656	4.0492e-13	secreted and transmembrane 1
567	B2M	0.707339	4.11509e-13	beta-2-microglobulin
9743	ARHGAP32	0.751234	4.34608e-13	Rho GTPase activating protein 32
84337	ELOF1	-0.633416	4.54051e-13	elongation factor 1 homolog (S. cerevisiae)
1999	ELF3	1.0748	4.65102e-13	E74-like factor 3 (ets domain transcription factor, epithelial-specific )
347902	AMIGO2	-0.604953	5.04174e-13	adhesion molecule with Ig-like domain 2
7357	UGCG	0.609969	5.08909e-13	UDP-glucose ceramide glucosyltransferase
3614	IMPDH1	-0.473956	5.15905e-13	IMP (inosine 5'-monophosphate) dehydrogenase 1
2305	FOXM1	-1.0181	5.31999e-13	forkhead box M1
90102	PHLDB2	0.473699	5.75273e-13	pleckstrin homology-like domain, family B, member 2
346389	MACC1	1.14322	5.99522e-13	metastasis associated in colon cancer 1
57153	SLC44A2	0.697029	7.58195e-13	solute carrier family 44 (choline transporter), member 2
25803	SPDEF	-0.711493	7.68305e-13	SAM pointed domain containing ETS transcription factor
6711	SPTBN1	0.42165	7.64176e-13	spectrin, beta, non-erythrocytic 1
57561	ARRDC3	0.630843	8.31952e-13	arrestin domain containing 3
8411	EEA1	0.574419	9.26245e-13	early endosome antigen 1
64943	NT5DC2	-0.483276	1.01299e-12	5'-nucleotidase domain containing 2
63027	SLC22A23	0.610561	1.1333e-12	solute carrier family 22, member 23
4548	MTR	0.627929	1.17687e-12	5-methyltetrahydrofolate-homocysteine methyltransferase
55686	MREG	0.720937	1.18946e-12	melanoregulin
55454	CSGALNACT2	0.661677	1.23408e-12	chondroitin sulfate N-acetylgalactosaminyltransferase 2
9771	RAPGEF5	1.14059	1.25025e-12	Rap guanine nucleotide exchange factor (GEF) 5
57556	SEMA6A	1.41582	1.36454e-12	sema domain, transmembrane domain (TM), and cytoplasmic domain, (semaphorin) 6A
56655	POLE4	-0.58931	1.37238e-12	polymerase (DNA-directed), epsilon 4, accessory subunit
389337	ARHGEF37	0.795971	1.51458e-12	Rho guanine nucleotide exchange factor (GEF) 37
114908	TMEM123	0.430627	1.51879e-12	transmembrane protein 123
463	ZFHX3	0.673719	1.62e-12	zinc finger homeobox 3
2065	ERBB3	0.995335	1.80466e-12	erb-b2 receptor tyrosine kinase 3
292	SLC25A5	-0.420122	1.81341e-12	solute carrier family 25 (mitochondrial carrier; adenine nucleotide translocator), member 5
283464	GXYLT1	0.642841	1.93434e-12	glucoside xylosyltransferase 1
10228	STX6	0.508434	2.16037e-12	syntaxin 6
80830	APOL6	0.775953	2.24188e-12	apolipoprotein L, 6
23499	MACF1	0.585667	2.24066e-12	microtubule-actin crosslinking factor 1
8456	FOXN1	1.48337	2.37219e-12	forkhead box N1
23503	ZFYVE26	0.577703	2.46609e-12	zinc finger, FYVE domain containing 26
57157	PHTF2	-0.748246	2.68727e-12	putative homeodomain transcription factor 2
23271	CAMSAP2	0.504429	2.70344e-12	calmodulin regulated spectrin-associated protein family, member 2
2152	F3	-0.56307	3.0323e-12	coagulation factor III (thromboplastin, tissue factor)
1728	NQO1	-0.591315	3.10838e-12	NAD(P)H dehydrogenase, quinone 1
2222	FDFT1	-0.459283	3.22229e-12	farnesyl-diphosphate farnesyltransferase 1
6283	S100A12	1.10596	3.39723e-12	S100 calcium binding protein A12
231	AKR1B1	-0.52881	3.48595e-12	aldo-keto reductase family 1, member B1 (aldose reductase)
80853	KDM7A	0.63626	3.48684e-12	lysine (K)-specific demethylase 7A
158158	RASEF	1.34225	3.65248e-12	RAS and EF-hand domain containing
57291	DANCR	-0.894921	3.68068e-12	differentiation antagonizing non-protein coding RNA
7837	PXDN	0.434011	3.80169e-12	peroxidasin
3694	ITGB6	-0.552459	4.07907e-12	integrin, beta 6
8829	NRP1	0.553589	4.62964e-12	neuropilin 1
23135	KDM6B	0.929303	4.72701e-12	lysine (K)-specific demethylase 6B
1308	COL17A1	0.663381	5.10985e-12	collagen, type XVII, alpha 1
3021	H3F3B	-0.445674	5.30971e-12	H3 histone, family 3B (H3.3B)
441478	NRARP	1.21492	5.39221e-12	NOTCH-regulated ankyrin repeat protein
9881	TRANK1	0.85798	5.61467e-12	tetratricopeptide repeat and ankyrin repeat containing 1
867	CBL	0.534155	6.37941e-12	Cbl proto-oncogene, E3 ubiquitin protein ligase
5326	PLAGL2	0.666989	6.4974e-12	pleiomorphic adenoma gene-like 2
130814	PQLC3	-0.849504	6.83132e-12	PQ loop repeat containing 3
11130	ZWINT	-0.837993	7.04391e-12	ZW10 interacting kinetochore protein
50813	COPS7A	-0.530373	7.30376e-12	COP9 signalosome subunit 7A
3151	HMGN2	-0.542266	7.40987e-12	high mobility group nucleosomal binding domain 2
22877	MLXIP	0.515758	7.49325e-12	MLX interacting protein
23301	EHBP1	0.548737	7.62626e-12	EH domain binding protein 1
128239	IQGAP3	-0.921556	7.90718e-12	IQ motif containing GTPase activating protein 3
NA	LPHN2	0.967216	8.48907e-12	NA
84376	HOOK3	0.627533	8.6776e-12	hook microtubule-tethering protein 3
6574	SLC20A1	-0.605859	8.78049e-12	solute carrier family 20 (phosphate transporter), member 1
4500	MT1L	-0.857428	8.84392e-12	metallothionein 1L (gene/pseudogene)
2804	GOLGB1	0.765328	9.59686e-12	golgin B1
5641	LGMN	0.541825	9.78694e-12	legumain
84918	LRP11	0.711416	9.81244e-12	low density lipoprotein receptor-related protein 11
4150	MAZ	-0.466897	9.93697e-12	MYC-associated zinc finger protein (purine-binding transcription factor)
8702	B4GALT4	-0.776256	1.06196e-11	UDP-Gal:betaGlcNAc beta 1,4- galactosyltransferase, polypeptide 4
8085	KMT2D	0.610157	1.07801e-11	lysine (K)-specific methyltransferase 2D
51162	EGFL7	-1.0468	1.12084e-11	EGF-like-domain, multiple 7
9414	TJP2	0.446487	1.15765e-11	tight junction protein 2
1825	DSC3	0.613504	1.28479e-11	desmocollin 3
9669	EIF5B	0.48269	1.2824e-11	eukaryotic translation initiation factor 5B
51228	GLTP	0.631731	1.33758e-11	glycolipid transfer protein
64129	TINAGL1	-0.471298	1.37397e-11	tubulointerstitial nephritis antigen-like 1
4174	MCM5	-0.772633	1.40616e-11	minichromosome maintenance complex component 5
7046	TGFBR1	-0.484582	1.4716e-11	transforming growth factor, beta receptor 1
4306	NR3C2	1.3806	1.52493e-11	nuclear receptor subfamily 3, group C, member 2
1836	SLC26A2	-0.671265	1.58834e-11	solute carrier family 26 (anion exchanger), member 2
23195	MDN1	0.548129	1.61541e-11	MDN1, midasin homolog (yeast)
163351	GBP6	1.04455	1.64621e-11	guanylate binding protein family, member 6
58191	CXCL16	0.66413	1.67545e-11	chemokine (C-X-C motif) ligand 16
55814	BDP1	0.647389	1.69917e-11	B double prime 1, subunit of RNA polymerase III transcription initiation factor IIIB
516	ATP5G1	-0.554998	1.70898e-11	ATP synthase, H+ transporting, mitochondrial Fo complex, subunit C1 (subunit 9)
8796	SCEL	0.946619	1.74429e-11	sciellin
1984	EIF5A	-0.376453	1.77724e-11	eukaryotic translation initiation factor 5A
11259	FILIP1L	0.696295	1.77269e-11	filamin A interacting protein 1-like
51222	ZNF219	-0.799154	1.7806e-11	zinc finger protein 219
9235	IL32	0.514027	1.8489e-11	interleukin 32
55605	KIF21A	0.598151	1.99586e-11	kinesin family member 21A
1316	KLF6	0.403689	2.13546e-11	Kruppel-like factor 6
196	AHR	0.532231	2.21659e-11	aryl hydrocarbon receptor
3910	LAMA4	1.0885	2.21481e-11	laminin, alpha 4
6941	TCF19	-0.840701	2.25499e-11	transcription factor 19
999	CDH1	0.556396	2.27718e-11	cadherin 1, type 1, E-cadherin (epithelial)
1829	DSG2	0.381806	2.45432e-11	desmoglein 2
79709	COLGALT1	-0.442999	2.4785e-11	collagen beta(1-O)galactosyltransferase 1
2803	GOLGA4	0.622375	2.57763e-11	golgin A4
3959	LGALS3BP	0.600625	3.12062e-11	lectin, galactoside-binding, soluble, 3 binding protein
4649	MYO9A	0.619585	3.12974e-11	myosin IXA
4601	MXI1	0.623639	3.28186e-11	MAX interactor 1, dimerization protein
26524	LATS2	0.616588	3.33022e-11	large tumor suppressor kinase 2
84726	PRRC2B	0.514619	3.37476e-11	proline-rich coiled-coil 2B
649	BMP1	0.646453	3.75689e-11	bone morphogenetic protein 1
3028	HSD17B10	-0.481712	4.00487e-11	hydroxysteroid (17-beta) dehydrogenase 10
22974	TPX2	-0.668277	4.16729e-11	TPX2, microtubule-associated
255743	NPNT	1.53047	4.19953e-11	nephronectin
5708	PSMD2	-0.40155	4.47341e-11	proteasome (prosome, macropain) 26S subunit, non-ATPase, 2
25836	NIPBL	0.551072	4.51889e-11	Nipped-B homolog (Drosophila)
91947	ARRDC4	0.727188	4.86843e-11	arrestin domain containing 4
22848	AAK1	0.539882	5.21127e-11	AP2 associated kinase 1
4330	MN1	0.718542	5.19479e-11	meningioma (disrupted in balanced translocation) 1
54464	XRN1	0.62128	5.41456e-11	5'-3' exoribonuclease 1
54492	NEURL1B	0.933275	6.41978e-11	neuralized E3 ubiquitin protein ligase 1B
80223	RAB11FIP1	0.746557	6.46429e-11	RAB11 family interacting protein 1 (class I)
4035	LRP1	0.720401	6.58915e-11	low density lipoprotein receptor-related protein 1
3557	IL1RN	0.6241	6.85291e-11	interleukin 1 receptor antagonist
10142	AKAP9	0.734213	8.44339e-11	A kinase (PRKA) anchor protein 9
5467	PPARD	0.678866	8.71786e-11	peroxisome proliferator-activated receptor delta
54206	ERRFI1	0.433813	8.75062e-11	ERBB receptor feedback inhibitor 1
55577	NAGK	0.533629	8.84879e-11	N-acetylglucosamine kinase
715	C1R	1.22907	9.01465e-11	complement component 1, r subcomponent
30001	ERO1L	0.433044	9.07653e-11	ERO1-like (S. cerevisiae)
4026	LPP	0.474986	9.61084e-11	LIM domain containing preferred translocation partner in lipoma
7284	TUFM	-0.40822	9.82185e-11	Tu translation elongation factor, mitochondrial
154	ADRB2	0.51292	9.86824e-11	adrenoceptor beta 2, surface
201254	STRA13	-0.686966	1.00638e-10	stimulated by retinoic acid 13
29766	TMOD3	0.392736	1.00629e-10	tropomodulin 3 (ubiquitous)
4783	NFIL3	0.581536	1.02212e-10	nuclear factor, interleukin 3 regulated
1163	CKS1B	-0.680008	1.03507e-10	CDC28 protein kinase regulatory subunit 1B
9319	TRIP13	-0.830407	1.05994e-10	thyroid hormone receptor interactor 13
7358	UGDH	-0.422163	1.06722e-10	UDP-glucose 6-dehydrogenase
718	C3	0.576145	1.07599e-10	complement component 3
54443	ANLN	-0.723111	1.12516e-10	anillin, actin binding protein
2114	ETS2	0.539405	1.12864e-10	v-ets avian erythroblastosis virus E26 oncogene homolog 2
2186	BPTF	0.611901	1.1342e-10	bromodomain PHD finger transcription factor
4301	MLLT4	0.503043	1.16074e-10	myeloid/lymphoid or mixed-lineage leukemia (trithorax homolog, Drosophila); translocated to, 4
8714	ABCC3	-0.82795	1.29974e-10	ATP-binding cassette, sub-family C (CFTR/MRP), member 3
64847	SPATA20	-0.581079	1.30068e-10	spermatogenesis associated 20
7074	TIAM1	0.732966	1.32744e-10	T-cell lymphoma invasion and metastasis 1
27250	PDCD4	0.464195	1.3357e-10	programmed cell death 4 (neoplastic transformation inhibitor)
221656	KDM1B	-0.609463	1.3656e-10	lysine (K)-specific demethylase 1B
5469	MED1	0.486792	1.44935e-10	mediator complex subunit 1
9133	CCNB2	-0.863333	1.48408e-10	cyclin B2
65108	MARCKSL1	0.498836	1.53844e-10	MARCKS-like 1
19	ABCA1	0.511308	1.71902e-10	ATP-binding cassette, sub-family A (ABC1), member 1
50650	ARHGEF3	0.533783	1.72178e-10	Rho guanine nucleotide exchange factor (GEF) 3
5724	PTAFR	-0.496314	1.8037e-10	platelet-activating factor receptor
6482	ST3GAL1	0.528887	1.90868e-10	ST3 beta-galactoside alpha-2,3-sialyltransferase 1
254170	FBXO33	-0.735922	2.03973e-10	F-box protein 33
11332	ACOT7	-0.418499	2.15797e-10	acyl-CoA thioesterase 7
163259	DENND2C	0.804316	2.28455e-10	DENN/MADD domain containing 2C
3265	HRAS	-0.473833	2.44463e-10	Harvey rat sarcoma viral oncogene homolog
7205	TRIP6	-0.46241	2.51501e-10	thyroid hormone receptor interactor 6
58508	KMT2C	0.594058	2.64034e-10	lysine (K)-specific methyltransferase 2C
3134	HLA-F	1.21129	2.70961e-10	major histocompatibility complex, class I, F
3875	KRT18	-0.530532	2.70746e-10	keratin 18, type I
4628	MYH10	0.504462	2.7045e-10	myosin, heavy chain 10, non-muscle
54822	TRPM7	-0.570195	2.6933e-10	transient receptor potential cation channel, subfamily M, member 7
55723	ASF1B	-0.947818	2.85682e-10	anti-silencing function 1B histone chaperone
29126	CD274	0.509154	2.86753e-10	CD274 molecule
134265	AFAP1L1	0.630744	2.90769e-10	actin filament associated protein 1-like 1
8936	WASF1	0.575748	2.95099e-10	WAS protein family, member 1
1717	DHCR7	-0.41113	3.02826e-10	7-dehydrocholesterol reductase
5037	PEBP1	-0.396779	3.06447e-10	phosphatidylethanolamine binding protein 1
57447	NDRG2	1.35383	3.25321e-10	NDRG family member 2
647024	C6orf132	0.625273	3.60034e-10	chromosome 6 open reading frame 132
57111	RAB25	0.825058	3.67273e-10	RAB25, member RAS oncogene family
286343	LURAP1L	0.827461	3.70251e-10	leucine rich adaptor protein 1-like
4609	MYC	0.43896	3.88339e-10	v-myc avian myelocytomatosis viral oncogene homolog
27338	UBE2S	-0.659466	3.87389e-10	ubiquitin-conjugating enzyme E2S
5743	PTGS2	-0.525789	4.03833e-10	prostaglandin-endoperoxide synthase 2 (prostaglandin G/H synthase and cyclooxygenase)
1841	DTYMK	-0.617006	4.07636e-10	deoxythymidylate kinase (thymidylate kinase)
255488	RNF144B	0.430857	4.13267e-10	ring finger protein 144B
153222	CREBRF	0.938483	4.15544e-10	CREB3 regulatory factor
3135	HLA-G	1.09196	4.31201e-10	major histocompatibility complex, class I, G
3136	HLA-H	0.841976	4.36563e-10	major histocompatibility complex, class I, H (pseudogene)
6310	ATXN1	0.690953	4.6522e-10	ataxin 1
10856	RUVBL2	-0.428595	4.71837e-10	RuvB-like AAA ATPase 2
54626	HES2	0.626935	4.77678e-10	hes family bHLH transcription factor 2
79834	PEAK1	0.73643	4.82294e-10	pseudopodium-enriched atypical kinase 1
55114	ARHGAP17	0.554108	5.02163e-10	Rho GTPase activating protein 17
166	AES	-0.443476	5.10741e-10	amino-terminal enhancer of split
972	CD74	0.588122	5.11893e-10	CD74 molecule, major histocompatibility complex, class II invariant chain
64599	GIGYF1	0.869643	5.17192e-10	GRB10 interacting GYF protein 1
2237	FEN1	-0.684947	5.29534e-10	flap structure-specific endonuclease 1
29994	BAZ2B	0.567338	5.42805e-10	bromodomain adjacent to zinc finger domain, 2B
83640	FAM103A1	-0.541277	5.5686e-10	family with sequence similarity 103, member A1
6659	SOX4	0.411026	5.60055e-10	SRY (sex determining region Y)-box 4
9321	TRIP11	0.524548	6.21869e-10	thyroid hormone receptor interactor 11
1192	CLIC1	-0.350394	6.37824e-10	chloride intracellular channel 1
375449	MAST4	0.581296	6.59874e-10	microtubule associated serine/threonine kinase family member 4
1465	CSRP1	-0.379005	6.72846e-10	cysteine and glycine-rich protein 1
9055	PRC1	-0.72932	6.79332e-10	protein regulator of cytokinesis 1
151887	CCDC80	0.698001	7.04783e-10	coiled-coil domain containing 80
7259	TSPYL1	-0.370475	7.06091e-10	TSPY-like 1
4430	MYO1B	0.360581	7.18306e-10	myosin IB
9475	ROCK2	0.487497	7.188e-10	Rho-associated, coiled-coil containing protein kinase 2
7436	VLDLR	0.677595	7.46059e-10	very low density lipoprotein receptor
284207	METRNL	1.2053	7.55281e-10	meteorin, glial cell differentiation regulator-like
1290	COL5A2	0.624657	8.11072e-10	collagen, type V, alpha 2
6239	RREB1	0.667533	8.0982e-10	ras responsive element binding protein 1
51142	CHCHD2	-0.40842	8.16145e-10	coiled-coil-helix-coiled-coil-helix domain containing 2
6415	SEPW1	-0.377544	8.14413e-10	selenoprotein W, 1
10626	TRIM16	0.560812	8.27546e-10	tripartite motif containing 16
10573	MRPL28	-0.463772	8.36712e-10	mitochondrial ribosomal protein L28
55818	KDM3A	0.485288	8.72977e-10	lysine (K)-specific demethylase 3A
26147	PHF19	-0.710178	8.76898e-10	PHD finger protein 19
80856	KIAA1715	-0.639826	8.94392e-10	KIAA1715
132299	OCIAD2	-0.455864	8.98893e-10	OCIA domain containing 2
2035	EPB41	0.611805	9.08432e-10	erythrocyte membrane protein band 4.1
84002	B3GNT5	0.383569	9.43073e-10	UDP-GlcNAc:betaGal beta-1,3-N-acetylglucosaminyltransferase 5
10112	KIF20A	-0.85279	9.69887e-10	kinesin family member 20A
330	BIRC3	0.854903	9.7697e-10	baculoviral IAP repeat containing 3
84525	HOPX	1.15456	9.82116e-10	HOP homeobox
89891	WDR34	-0.676238	9.94042e-10	WD repeat domain 34
4082	MARCKS	0.409654	1.00363e-09	myristoylated alanine-rich protein kinase C substrate
85360	SYDE1	-0.877346	1.03566e-09	synapse defective 1, Rho GTPase, homolog 1 (C. elegans)
64114	TMBIM1	-0.409853	1.04959e-09	transmembrane BAX inhibitor motif containing 1
1849	DUSP7	0.486869	1.06365e-09	dual specificity phosphatase 7
6400	SEL1L	-0.414743	1.07131e-09	sel-1 suppressor of lin-12-like (C. elegans)
79098	C1orf116	0.446032	1.08595e-09	chromosome 1 open reading frame 116
2802	GOLGA3	0.570395	1.13181e-09	golgin A3
89797	NAV2	0.553461	1.14365e-09	neuron navigator 2
23239	PHLPP1	0.731025	1.16695e-09	PH domain and leucine rich repeat protein phosphatase 1
55612	FERMT1	-0.393146	1.17425e-09	fermitin family member 1
2539	G6PD	-0.433826	1.25146e-09	glucose-6-phosphate dehydrogenase
9768	KIAA0101	-1.00416	1.2784e-09	KIAA0101
2049	EPHB3	1.0591	1.33057e-09	EPH receptor B3
3978	LIG1	-0.666252	1.39673e-09	ligase I, DNA, ATP-dependent
9611	NCOR1	0.530949	1.404e-09	nuclear receptor corepressor 1
5585	PKN1	-0.841771	1.40684e-09	protein kinase N1
301	ANXA1	0.478079	1.4219e-09	annexin A1
55205	ZNF532	0.454271	1.44467e-09	zinc finger protein 532
23201	FAM168A	0.553874	1.45166e-09	family with sequence similarity 168, member A
25816	TNFAIP8	0.601727	1.47336e-09	tumor necrosis factor, alpha-induced protein 8
3516	RBPJ	-0.460075	1.48029e-09	recombination signal binding protein for immunoglobulin kappa J region
25966	C2CD2	0.532649	1.52176e-09	C2 calcium-dependent domain containing 2
9683	N4BP1	0.467221	1.54519e-09	NEDD4 binding protein 1
65125	WNK1	0.48699	1.59235e-09	WNK lysine deficient protein kinase 1
84433	CARD11	-1.08008	1.60987e-09	caspase recruitment domain family, member 11
84441	MAML2	0.653956	1.6382e-09	mastermind-like 2 (Drosophila)
165	AEBP1	0.539964	1.65837e-09	AE binding protein 1
28996	HIPK2	0.489845	1.68004e-09	homeodomain interacting protein kinase 2
3099	HK2	0.450129	1.68544e-09	hexokinase 2
7980	TFPI2	-0.572254	1.76172e-09	tissue factor pathway inhibitor 2
79006	METRN	-0.613634	1.82264e-09	meteorin, glial cell differentiation regulator
8289	ARID1A	0.492187	1.86926e-09	AT rich interactive domain 1A (SWI-like)
64837	KLC2	-0.580293	1.86934e-09	kinesin light chain 2
100505633	LINC01133	1.22638	1.91243e-09	long intergenic non-protein coding RNA 1133
51321	AMZ2	-0.471411	1.98072e-09	archaelysin family metallopeptidase 2
2184	FAH	-0.553268	1.99861e-09	fumarylacetoacetate hydrolase (fumarylacetoacetase)
5916	RARG	0.768704	2.09511e-09	retinoic acid receptor, gamma
7384	UQCRC1	-0.372508	2.0979e-09	ubiquinol-cytochrome c reductase core protein I
390	RND3	0.523492	2.19614e-09	Rho family GTPase 3
4067	LYN	0.417056	2.23376e-09	LYN proto-oncogene, Src family tyrosine kinase
27102	EIF2AK1	-0.399205	2.27346e-09	eukaryotic translation initiation factor 2-alpha kinase 1
8668	EIF3I	-0.351704	2.28005e-09	eukaryotic translation initiation factor 3, subunit I
23524	SRRM2	0.511338	2.28976e-09	serine/arginine repetitive matrix 2
79689	STEAP4	1.38811	2.43858e-09	STEAP family member 4
345079	SOWAHB	0.97975	2.49013e-09	sosondowah ankyrin repeat domain family member B
79018	GID4	0.623094	2.50922e-09	GID complex subunit 4
5818	PVRL1	0.609635	2.51244e-09	poliovirus receptor-related 1 (herpesvirus entry mediator C)
84725	PLEKHA8	0.592898	2.61416e-09	pleckstrin homology domain containing, family A (phosphoinositide binding specific) member 8
57493	HEG1	0.508434	2.68318e-09	heart development protein with EGF-like domains 1
5738	PTGFRN	0.467315	2.69725e-09	prostaglandin F2 receptor inhibitor
401152	C4orf3	0.497051	2.84691e-09	chromosome 4 open reading frame 3
10460	TACC3	-0.83263	2.86684e-09	transforming, acidic coiled-coil containing protein 3
9604	RNF14	-0.467074	2.8742e-09	ring finger protein 14
5532	PPP3CB	-0.470606	2.89365e-09	protein phosphatase 3, catalytic subunit, beta isozyme
64093	SMOC1	0.573667	2.95705e-09	SPARC related modular calcium binding 1
54566	EPB41L4B	0.777834	3.03701e-09	erythrocyte membrane protein band 4.1 like 4B
3084	NRG1	-0.498805	3.07082e-09	neuregulin 1
84418	CYSTM1	-0.605322	3.11692e-09	cysteine-rich transmembrane module containing 1
7799	PRDM2	0.505309	3.21393e-09	PR domain containing 2, with ZNF domain
647087	C7orf73	-0.457661	3.27658e-09	chromosome 7 open reading frame 73
2280	FKBP1A	-0.43263	3.28853e-09	FK506 binding protein 1A, 12kDa
1468	SLC25A10	-0.6432	3.29709e-09	solute carrier family 25 (mitochondrial carrier; dicarboxylate transporter), member 10
285148	IAH1	-0.650592	3.31837e-09	isoamyl acetate-hydrolyzing esterase 1 homolog (S. cerevisiae)
23508	TTC9	1.08848	3.3542e-09	tetratricopeptide repeat domain 9
3783	KCNN4	-1.14245	3.44028e-09	potassium channel, calcium activated intermediate/small conductance subfamily N alpha, member 4
57523	NYNRIN	0.505073	3.44439e-09	NYN domain and retroviral integrase containing
64065	PERP	0.542145	3.49706e-09	PERP, TP53 apoptosis effector
5328	PLAU	0.359011	3.59098e-09	plasminogen activator, urokinase
65059	RAPH1	0.478591	3.63329e-09	Ras association (RalGDS/AF-6) and pleckstrin homology domains 1
7298	TYMS	-0.700315	3.70186e-09	thymidylate synthetase
152006	RNF38	0.594751	3.71317e-09	ring finger protein 38
54629	FAM63B	0.66458	3.7664e-09	family with sequence similarity 63, member B
100750247	HIF1A-AS2	0.364925	3.76807e-09	HIF1A antisense RNA 2
1152	CKB	0.88181	3.8564e-09	creatine kinase, brain
51534	VTA1	-0.430041	3.90755e-09	vesicle (multivesicular body) trafficking 1
6988	TCTA	-0.628308	3.93044e-09	T-cell leukemia translocation altered
56650	CLDND1	0.455543	4.06299e-09	claudin domain containing 1
51363	CHST15	0.465079	4.21541e-09	carbohydrate (N-acetylgalactosamine 4-sulfate 6-O) sulfotransferase 15
387521	TMEM189	-0.488485	4.22508e-09	transmembrane protein 189
9454	HOMER3	-0.457709	4.32235e-09	homer scaffolding protein 3
51719	CAB39	0.395003	4.36625e-09	calcium binding protein 39
55323	LARP6	-0.847702	4.35771e-09	La ribonucleoprotein domain family, member 6
10273	STUB1	-0.401279	4.39306e-09	STIP1 homology and U-box containing protein 1, E3 ubiquitin protein ligase
2733	GLE1	-0.523883	4.94219e-09	GLE1 RNA export mediator
5111	PCNA	-0.590332	4.95389e-09	proliferating cell nuclear antigen
56649	TMPRSS4	1.11236	5.06079e-09	transmembrane protease, serine 4
79019	CENPM	-1.13466	5.21371e-09	centromere protein M
3321	IGSF3	0.520373	5.24271e-09	immunoglobulin superfamily, member 3
11004	KIF2C	-0.871485	5.23542e-09	kinesin family member 2C
2067	ERCC1	-0.425428	5.31409e-09	excision repair cross-complementation group 1
5205	ATP8B1	0.502897	5.40093e-09	ATPase, aminophospholipid transporter, class I, type 8B, member 1
1106	CHD2	0.429187	5.64167e-09	chromodomain helicase DNA binding protein 2
2355	FOSL2	0.439121	5.66439e-09	FOS-like antigen 2
114569	MAL2	0.622046	5.866e-09	mal, T-cell differentiation protein 2 (gene/pseudogene)
220	ALDH1A3	0.436988	5.89318e-09	aldehyde dehydrogenase 1 family, member A3
7086	TKT	-0.376424	5.97955e-09	transketolase
10818	FRS2	-0.518779	6.08165e-09	fibroblast growth factor receptor substrate 2
23150	FRMD4B	0.498586	6.15275e-09	FERM domain containing 4B
5507	PPP1R3C	0.686021	6.20454e-09	protein phosphatase 1, regulatory subunit 3C
51442	VGLL1	1.16737	6.30837e-09	vestigial-like family member 1
60481	ELOVL5	-0.390116	6.63793e-09	ELOVL fatty acid elongase 5
11065	UBE2C	-0.801277	6.80702e-09	ubiquitin-conjugating enzyme E2C
3597	IL13RA1	0.381661	6.87659e-09	interleukin 13 receptor, alpha 1
1107	CHD3	0.477107	6.89956e-09	chromodomain helicase DNA binding protein 3
56938	ARNTL2	0.37456	7.01623e-09	aryl hydrocarbon receptor nuclear translocator-like 2
1514	CTSL	0.4792	7.40267e-09	cathepsin L
54014	BRWD1	0.452882	7.58362e-09	bromodomain and WD repeat domain containing 1
23543	RBFOX2	-0.452497	7.76405e-09	RNA binding protein, fox-1 homolog (C. elegans) 2
1537	CYC1	-0.383495	7.89621e-09	cytochrome c-1
6317	SERPINB3	1.09662	7.91621e-09	serpin peptidase inhibitor, clade B (ovalbumin), member 3
65979	PHACTR4	0.638726	8.05172e-09	phosphatase and actin regulator 4
6236	RRAD	0.875445	8.37725e-09	Ras-related associated with diabetes
100302739	PCNA-AS1	-0.748444	8.39411e-09	PCNA antisense RNA 1
3106	HLA-B	0.978981	9.39836e-09	major histocompatibility complex, class I, B
414236	C10orf55	0.413936	9.95275e-09	chromosome 10 open reading frame 55
3005	H1F0	0.562216	1.00028e-08	H1 histone family, member 0
5425	POLD2	-0.414741	1.00007e-08	polymerase (DNA directed), delta 2, accessory subunit
80761	UPK3B	1.14524	1.00895e-08	uroplakin 3B
1001	CDH3	0.513775	1.04153e-08	cadherin 3, type 1, P-cadherin (placental)
92579	G6PC3	-0.486477	1.05943e-08	glucose 6 phosphatase, catalytic, 3
54541	DDIT4	0.539821	1.12167e-08	DNA-damage-inducible transcript 4
7389	UROD	-0.405912	1.12358e-08	uroporphyrinogen decarboxylase
57515	SERINC1	-0.36827	1.15942e-08	serine incorporator 1
9066	SYT7	1.00332	1.1853e-08	synaptotagmin VII
113130	CDCA5	-0.821342	1.21462e-08	cell division cycle associated 5
3976	LIF	-1.00968	1.22713e-08	leukemia inhibitory factor
10743	RAI1	0.638369	1.3023e-08	retinoic acid induced 1
57458	TMCC3	0.563008	1.30213e-08	transmembrane and coiled-coil domain family 3
11214	AKAP13	0.479035	1.3099e-08	A kinase (PRKA) anchor protein 13
4502	MT2A	-0.406202	1.321e-08	metallothionein 2A
6510	SLC1A5	-0.407599	1.37053e-08	solute carrier family 1 (neutral amino acid transporter), member 5
51317	PHF21A	0.705847	1.41483e-08	PHD finger protein 21A
10956	OS9	0.430513	1.42541e-08	osteosarcoma amplified 9, endoplasmic reticulum lectin
84790	TUBA1C	-0.321514	1.42395e-08	tubulin, alpha 1c
23187	PHLDB1	-0.437099	1.47855e-08	pleckstrin homology-like domain, family B, member 1
1889	ECE1	0.468219	1.5046e-08	endothelin converting enzyme 1
94103	ORMDL3	-0.517765	1.5475e-08	ORMDL sphingolipid biosynthesis regulator 3
6472	SHMT2	-0.359193	1.5565e-08	serine hydroxymethyltransferase 2 (mitochondrial)
10103	TSPAN1	-0.497511	1.60112e-08	tetraspanin 1
116151	FAM210B	-0.476309	1.61239e-08	family with sequence similarity 210, member B
4085	MAD2L1	-0.738385	1.62302e-08	MAD2 mitotic arrest deficient-like 1 (yeast)
9180	OSMR	0.435389	1.66245e-08	oncostatin M receptor
55872	PBK	-0.932192	1.67548e-08	PDZ binding kinase
51274	KLF3	0.448951	1.68093e-08	Kruppel-like factor 3 (basic)
23075	SWAP70	0.410261	1.75207e-08	SWAP switching B-cell complex 70kDa subunit
25959	KANK2	-0.769297	1.7656e-08	KN motif and ankyrin repeat domains 2
7832	BTG2	0.528957	1.77517e-08	BTG family, member 2
10725	NFAT5	0.566928	1.80138e-08	nuclear factor of activated T-cells 5, tonicity-responsive
50506	DUOX2	1.30692	2.01382e-08	dual oxidase 2
80271	ITPKC	0.410993	2.03302e-08	inositol-trisphosphate 3-kinase C
23352	UBR4	0.37488	2.05617e-08	ubiquitin protein ligase E3 component n-recognin 4
3096	HIVEP1	0.560392	2.07793e-08	human immunodeficiency virus type I enhancer binding protein 1
394	ARHGAP5	0.381937	2.09482e-08	Rho GTPase activating protein 5
79711	IPO4	-0.439476	2.10195e-08	importin 4
23189	KANK1	0.423169	2.12844e-08	KN motif and ankyrin repeat domains 1
51512	GTSE1	-0.897534	2.17002e-08	G-2 and S-phase expressed 1
58489	ABHD17C	0.485222	2.26537e-08	abhydrolase domain containing 17C
518	ATP5G3	-0.362848	2.29114e-08	ATP synthase, H+ transporting, mitochondrial Fo complex, subunit C3 (subunit 9)
8462	KLF11	0.656579	2.35277e-08	Kruppel-like factor 11
151354	FAM84A	0.616276	2.54885e-08	family with sequence similarity 84, member A
283149	BCL9L	0.478366	2.609e-08	B-cell CLL/lymphoma 9-like
247	ALOX15B	0.626013	2.77284e-08	arachidonate 15-lipoxygenase, type B
9901	SRGAP3	0.578688	2.80909e-08	SLIT-ROBO Rho GTPase activating protein 3
25886	POC1A	-0.833756	2.83852e-08	POC1 centriolar protein A
3459	IFNGR1	0.375758	2.86912e-08	interferon gamma receptor 1
3029	HAGH	-0.681158	2.92689e-08	hydroxyacylglutathione hydrolase
22925	PLA2R1	0.608016	2.98809e-08	phospholipase A2 receptor 1, 180kDa
6675	UAP1	-0.416756	3.02119e-08	UDP-N-acetylglucosamine pyrophosphorylase 1
23254	KAZN	0.666256	3.10468e-08	kazrin, periplakin interacting protein
79801	SHCBP1	-0.734373	3.25095e-08	SHC SH2-domain binding protein 1
23118	TAB2	0.394373	3.2893e-08	TGF-beta activated kinase 1/MAP3K7 binding protein 2
51742	ARID4B	0.559305	3.31045e-08	AT rich interactive domain 4B (RBP1-like)
9043	SPAG9	0.36848	3.38242e-08	sperm associated antigen 9
51504	TRMT112	-0.3609	3.39256e-08	tRNA methyltransferase 11-2 homolog (S. cerevisiae)
387695	C10orf99	1.20244	3.4492e-08	chromosome 10 open reading frame 99
572	BAD	-0.536284	3.46548e-08	BCL2-associated agonist of cell death
837	CASP4	0.406497	3.54763e-08	caspase 4, apoptosis-related cysteine peptidase
51382	ATP6V1D	-0.428181	3.61817e-08	ATPase, H+ transporting, lysosomal 34kDa, V1 subunit D
29925	GMPPB	-0.53408	3.63001e-08	GDP-mannose pyrophosphorylase B
7392	USF2	-0.510624	3.65011e-08	upstream transcription factor 2, c-fos interacting
9918	NCAPD2	-0.497325	3.95443e-08	non-SMC condensin I complex, subunit D2
5824	PEX19	-0.423488	3.95168e-08	peroxisomal biogenesis factor 19
57115	PGLYRP4	1.09966	3.94433e-08	peptidoglycan recognition protein 4
112464	PRKCDBP	-0.613586	3.98366e-08	protein kinase C, delta binding protein
665	BNIP3L	0.377339	4.00848e-08	BCL2/adenovirus E1B 19kDa interacting protein 3-like
3833	KIFC1	-0.808138	4.08269e-08	kinesin family member C1
4171	MCM2	-0.706352	4.07842e-08	minichromosome maintenance complex component 2
4883	NPR3	1.0761	4.15739e-08	natriuretic peptide receptor 3
2512	FTL	-0.390251	4.38232e-08	ferritin, light polypeptide
6509	SLC1A4	-0.443146	4.4006e-08	solute carrier family 1 (glutamate/neutral amino acid transporter), member 4
23344	ESYT1	-0.318769	4.4255e-08	extended synaptotagmin-like protein 1
7078	TIMP3	0.535151	4.42547e-08	TIMP metallopeptidase inhibitor 3
4299	AFF1	0.451205	4.70887e-08	AF4/FMR2 family, member 1
NA	GPR126	0.409161	4.73095e-08	NA
1837	DTNA	0.710589	4.74994e-08	dystrobrevin, alpha
5768	QSOX1	0.424056	4.76913e-08	quiescin Q6 sulfhydryl oxidase 1
57584	ARHGAP21	0.359382	4.78676e-08	Rho GTPase activating protein 21
80824	DUSP16	0.434669	4.78425e-08	dual specificity phosphatase 16
29123	ANKRD11	0.571821	4.82395e-08	ankyrin repeat domain 11
3091	HIF1A	0.340651	4.92601e-08	hypoxia inducible factor 1, alpha subunit (basic helix-loop-helix transcription factor)
10095	ARPC1B	-0.386402	5.26952e-08	actin related protein 2/3 complex, subunit 1B, 41kDa
10954	PDIA5	0.467648	5.31217e-08	protein disulfide isomerase family A, member 5
327	APEH	-0.418674	5.4114e-08	acylaminoacyl-peptide hydrolase
4715	NDUFB9	-0.467112	5.59302e-08	NADH dehydrogenase (ubiquinone) 1 beta subcomplex, 9, 22kDa
6790	AURKA	-0.676106	5.73253e-08	aurora kinase A
397	ARHGDIB	-0.422415	5.8074e-08	Rho GDP dissociation inhibitor (GDI) beta
3654	IRAK1	-0.356217	5.82969e-08	interleukin-1 receptor-associated kinase 1
2524	FUT2	1.22209	6.022e-08	fucosyltransferase 2 (secretor status included)
51053	GMNN	-0.744151	6.18712e-08	geminin, DNA replication inhibitor
8754	ADAM9	-0.341217	6.25628e-08	ADAM metallopeptidase domain 9
6277	S100A6	-0.335457	6.48451e-08	S100 calcium binding protein A6
5688	PSMA7	-0.333267	6.574e-08	proteasome (prosome, macropain) subunit, alpha type, 7
351	APP	0.438698	6.84735e-08	amyloid beta (A4) precursor protein
7468	WHSC1	-0.557889	6.86962e-08	Wolf-Hirschhorn syndrome candidate 1
10733	PLK4	-0.8421	6.90171e-08	polo-like kinase 4
79581	SLC52A2	-0.445308	6.97434e-08	solute carrier family 52 (riboflavin transporter), member 2
3105	HLA-A	0.450772	7.01053e-08	major histocompatibility complex, class I, A
5337	PLD1	0.641208	7.06243e-08	phospholipase D1, phosphatidylcholine-specific
22936	ELL2	0.344907	7.21507e-08	elongation factor, RNA polymerase II, 2
10519	CIB1	-0.378155	7.25164e-08	calcium and integrin binding 1 (calmyrin)
1907	EDN2	1.25924	7.38808e-08	endothelin 2
100381270	ZBED6	0.580813	7.39541e-08	zinc finger, BED-type containing 6
7153	TOP2A	-0.651142	7.42165e-08	topoisomerase (DNA) II alpha 170kDa
5757	PTMA	-0.381769	7.59892e-08	prothymosin, alpha
4314	MMP3	0.460214	7.76775e-08	matrix metallopeptidase 3
11177	BAZ1A	0.420904	7.79342e-08	bromodomain adjacent to zinc finger domain, 1A
9794	MAML1	0.485299	7.81733e-08	mastermind-like 1 (Drosophila)
23443	SLC35A3	0.508152	7.80776e-08	solute carrier family 35 (UDP-N-acetylglucosamine (UDP-GlcNAc) transporter), member A3
9232	PTTG1	-0.573972	8.01018e-08	pituitary tumor-transforming 1
84817	TXNDC17	-0.378525	8.02471e-08	thioredoxin domain containing 17
687	KLF9	0.553224	8.18534e-08	Kruppel-like factor 9
23429	RYBP	0.444922	8.1772e-08	RING1 and YY1 binding protein
5646	PRSS3	-0.783402	8.26264e-08	protease, serine, 3
4521	NUDT1	-0.790881	8.68265e-08	nudix (nucleoside diphosphate linked moiety X)-type motif 1
10615	SPAG5	-0.768712	8.9831e-08	sperm associated antigen 5
3936	LCP1	-1.11489	8.99855e-08	lymphocyte cytosolic protein 1 (L-plastin)
51762	RAB8B	0.409396	9.02353e-08	RAB8B, member RAS oncogene family
51181	DCXR	-0.644478	9.19094e-08	dicarbonyl/L-xylulose reductase
85455	DISP2	-0.706872	9.52324e-08	dispatched homolog 2 (Drosophila)
5694	PSMB6	-0.379794	9.6608e-08	proteasome (prosome, macropain) subunit, beta type, 6
81620	CDT1	-0.899023	9.97338e-08	chromatin licensing and DNA replication factor 1
122622	ADSSL1	0.961895	1.00629e-07	adenylosuccinate synthase like 1
23054	NCOA6	0.546185	1.00399e-07	nuclear receptor coactivator 6
56901	NDUFA4L2	0.990652	1.00606e-07	NADH dehydrogenase (ubiquinone) 1 alpha subcomplex, 4-like 2
23131	GPATCH8	0.482813	1.00878e-07	G patch domain containing 8
5430	POLR2A	0.487947	1.03215e-07	polymerase (RNA) II (DNA directed) polypeptide A, 220kDa
10135	NAMPT	0.368797	1.03395e-07	nicotinamide phosphoribosyltransferase
79443	FYCO1	0.526647	1.04766e-07	FYVE and coiled-coil domain containing 1
6238	RRBP1	0.45975	1.06165e-07	ribosome binding protein 1
23515	MORC3	0.414013	1.09838e-07	MORC family CW-type zinc finger 3
6240	RRM1	-0.458141	1.10167e-07	ribonucleotide reductase M1
23406	COTL1	-0.353565	1.10407e-07	coactosin-like F-actin binding protein 1
161424	NOP9	0.394437	1.11239e-07	NOP9 nucleolar protein
6182	MRPL12	-0.454587	1.12055e-07	mitochondrial ribosomal protein L12
26469	PTPN18	-0.552284	1.13759e-07	protein tyrosine phosphatase, non-receptor type 18 (brain-derived)
22807	IKZF2	0.665145	1.16652e-07	IKAROS family zinc finger 2 (Helios)
23389	MED13L	0.4304	1.18548e-07	mediator complex subunit 13-like
1174	AP1S1	-0.334789	1.20689e-07	adaptor-related protein complex 1, sigma 1 subunit
9788	MTSS1	0.489844	1.22798e-07	metastasis suppressor 1
6907	TBL1X	0.545106	1.2275e-07	transducin (beta)-like 1X-linked
79590	MRPL24	-0.465376	1.2365e-07	mitochondrial ribosomal protein L24
331	XIAP	0.430884	1.26314e-07	X-linked inhibitor of apoptosis, E3 ubiquitin protein ligase
10535	RNASEH2A	-0.630918	1.28717e-07	ribonuclease H2, subunit A
25906	ANAPC15	-0.497123	1.30406e-07	anaphase promoting complex subunit 15
5833	PCYT2	-0.515069	1.30341e-07	phosphate cytidylyltransferase 2, ethanolamine
10419	PRMT5	-0.416484	1.30901e-07	protein arginine methyltransferase 5
4173	MCM4	-0.531598	1.31469e-07	minichromosome maintenance complex component 4
2737	GLI3	0.644321	1.31954e-07	GLI family zinc finger 3
22926	ATF6	0.350161	1.3457e-07	activating transcription factor 6
54874	FNBP1L	0.429653	1.35233e-07	formin binding protein 1-like
473	RERE	0.562541	1.35636e-07	arginine-glutamic acid dipeptide (RE) repeats
25855	BRMS1	-0.398211	1.36752e-07	breast cancer metastasis suppressor 1
6279	S100A8	1.06356	1.37658e-07	S100 calcium binding protein A8
1643	DDB2	-0.540995	1.39075e-07	damage-specific DNA binding protein 2, 48kDa
54544	CRCT1	1.23143	1.44739e-07	cysteine-rich C-terminal 1
54756	IL17RD	0.817254	1.48486e-07	interleukin 17 receptor D
57085	AGTRAP	-0.420456	1.50267e-07	angiotensin II receptor-associated protein
54933	RHBDL2	0.743242	1.50129e-07	rhomboid, veinlet-like 2 (Drosophila)
506	ATP5B	-0.312996	1.51279e-07	ATP synthase, H+ transporting, mitochondrial F1 complex, beta polypeptide
57698	KIAA1598	0.450641	1.53456e-07	KIAA1598
23220	DTX4	-0.492445	1.56699e-07	deltex 4, E3 ubiquitin ligase
9693	RAPGEF2	0.533012	1.58729e-07	Rap guanine nucleotide exchange factor (GEF) 2
4747	NEFL	-0.960955	1.60429e-07	neurofilament, light polypeptide
3866	KRT15	-0.576582	1.63758e-07	keratin 15, type I
51659	GINS2	-0.843817	1.67062e-07	GINS complex subunit 2 (Psf2 homolog)
10410	IFITM3	0.508107	1.67688e-07	interferon induced transmembrane protein 3
10636	RGS14	-0.807145	1.67551e-07	regulator of G-protein signaling 14
546	ATRX	0.434026	1.69694e-07	alpha thalassemia/mental retardation syndrome X-linked
6622	SNCA	-0.509019	1.71484e-07	synuclein, alpha (non A4 component of amyloid precursor)
158358	KIAA2026	0.549868	1.74079e-07	KIAA2026
5524	PPP2R4	-0.322922	1.74593e-07	protein phosphatase 2A activator, regulatory subunit 4
26154	ABCA12	0.597433	1.75352e-07	ATP-binding cassette, sub-family A (ABC1), member 12
27075	TSPAN13	-0.464479	1.75884e-07	tetraspanin 13
84335	AKT1S1	-0.414907	1.79397e-07	AKT1 substrate 1 (proline-rich)
5098	PCDHGC3	0.577973	1.8027e-07	protocadherin gamma subfamily C, 3
6280	S100A9	0.94435	1.84792e-07	S100 calcium binding protein A9
8318	CDC45	-0.881354	1.89069e-07	cell division cycle 45
55740	ENAH	0.345275	1.90031e-07	enabled homolog (Drosophila)
6319	SCD	-0.289753	1.90576e-07	stearoyl-CoA desaturase (delta-9-desaturase)
1647	GADD45A	0.459489	1.92235e-07	growth arrest and DNA-damage-inducible, alpha
3422	IDI1	-0.394099	1.98525e-07	isopentenyl-diphosphate delta isomerase 1
55165	CEP55	-0.711154	1.9943e-07	centrosomal protein 55kDa
55635	DEPDC1	-0.812677	2.01332e-07	DEP domain containing 1
5493	PPL	1.15518	2.01174e-07	periplakin
64151	NCAPG	-0.742915	2.03536e-07	non-SMC condensin I complex, subunit G
5547	PRCP	0.45175	2.0696e-07	prolylcarboxypeptidase (angiotensinase C)
85462	FHDC1	0.623814	2.19195e-07	FH2 domain containing 1
140809	SRXN1	-0.367584	2.19171e-07	sulfiredoxin 1
699	BUB1	-0.769989	2.22392e-07	BUB1 mitotic checkpoint serine/threonine kinase
4319	MMP10	0.411319	2.22307e-07	matrix metallopeptidase 10
6515	SLC2A3	0.707764	2.22347e-07	solute carrier family 2 (facilitated glucose transporter), member 3
9728	SECISBP2L	0.427444	2.25472e-07	SECIS binding protein 2-like
201294	UNC13D	0.610648	2.26068e-07	unc-13 homolog D (C. elegans)
121551	BTBD11	0.600155	2.31965e-07	BTB (POZ) domain containing 11
2806	GOT2	-0.338368	2.32279e-07	glutamic-oxaloacetic transaminase 2, mitochondrial
55031	USP47	0.391944	2.3264e-07	ubiquitin specific peptidase 47
5652	PRSS8	0.884842	2.33381e-07	protease, serine, 8
27293	SMPDL3B	1.10091	2.33735e-07	sphingomyelin phosphodiesterase, acid-like 3B
128866	CHMP4B	-0.387899	2.36855e-07	charged multivesicular body protein 4B
55603	FAM46A	0.631703	2.38938e-07	family with sequence similarity 46, member A
2033	EP300	0.405251	2.4283e-07	E1A binding protein p300
5096	PCCB	-0.436772	2.42834e-07	propionyl CoA carboxylase, beta polypeptide
64073	C19orf33	-0.362529	2.44874e-07	chromosome 19 open reading frame 33
55170	PRMT6	-0.546103	2.4783e-07	protein arginine methyltransferase 6
10383	TUBB4B	-0.300193	2.48173e-07	tubulin, beta 4B class IVb
84287	ZDHHC16	-0.430107	2.4782e-07	zinc finger, DHHC-type containing 16
91252	SLC39A13	-0.420826	2.48681e-07	solute carrier family 39 (zinc transporter), member 13
286887	KRT6C	1.09924	2.50469e-07	keratin 6C, type II
11331	PHB2	-0.331011	2.5097e-07	prohibitin 2
11190	CEP250	0.615999	2.6444e-07	centrosomal protein 250kDa
1894	ECT2	-0.495207	2.68972e-07	epithelial cell transforming 2
10953	TOMM34	-0.40434	2.7064e-07	translocase of outer mitochondrial membrane 34
3280	HES1	0.63499	2.7285e-07	hes family bHLH transcription factor 1
9982	FGFBP1	-0.36821	2.75698e-07	fibroblast growth factor binding protein 1
113791	PIK3IP1	0.486758	2.7995e-07	phosphoinositide-3-kinase interacting protein 1
5216	PFN1	-0.3111	2.93153e-07	profilin 1
83461	CDCA3	-0.92284	2.97969e-07	cell division cycle associated 3
1105	CHD1	0.429312	3.00032e-07	chromodomain helicase DNA binding protein 1
1718	DHCR24	-0.322033	3.00437e-07	24-dehydrocholesterol reductase
284184	C17orf89	-0.553951	3.02397e-07	chromosome 17 open reading frame 89
4869	NPM1	-0.388426	3.12071e-07	nucleophosmin (nucleolar phosphoprotein B23, numatrin)
5452	POU2F2	0.537562	3.15442e-07	POU class 2 homeobox 2
9882	TBC1D4	0.574305	3.18893e-07	TBC1 domain family, member 4
55556	ENOSF1	-0.53271	3.19634e-07	enolase superfamily member 1
8495	PPFIBP2	0.993406	3.20533e-07	PTPRF interacting protein, binding protein 2 (liprin beta 2)
1499	CTNNB1	-0.318093	3.24886e-07	catenin (cadherin-associated protein), beta 1, 88kDa
7750	ZMYM2	0.371906	3.28801e-07	zinc finger, MYM-type 2
3075	CFH	0.417915	3.30484e-07	complement factor H
54884	RETSAT	-0.328109	3.30791e-07	retinol saturase (all-trans-retinol 13,14-reductase)
23657	SLC7A11	-0.54767	3.32761e-07	solute carrier family 7 (anionic amino acid transporter light chain, xc- system), member 11
2959	GTF2B	-0.532681	3.35636e-07	general transcription factor IIB
5434	POLR2E	-0.353937	3.47214e-07	polymerase (RNA) II (DNA directed) polypeptide E, 25kDa
64127	NOD2	0.879768	3.49142e-07	nucleotide-binding oligomerization domain containing 2
220074	LRTOMT	-0.525155	3.50053e-07	leucine rich transmembrane and O-methyltransferase domain containing
10184	LHFPL2	0.479423	3.50934e-07	lipoma HMGIC fusion partner-like 2
7267	TTC3	0.379902	3.55826e-07	tetratricopeptide repeat domain 3
253143	PRR14L	0.443586	3.60054e-07	proline rich 14-like
659	BMPR2	0.348666	3.66946e-07	bone morphogenetic protein receptor, type II (serine/threonine kinase)
10587	TXNRD2	-0.563225	3.67001e-07	thioredoxin reductase 2
54892	NCAPG2	-0.644088	3.701e-07	non-SMC condensin II complex, subunit G2
29127	RACGAP1	-0.474781	3.75517e-07	Rac GTPase activating protein 1
7538	ZFP36	0.632976	3.75615e-07	ZFP36 ring finger protein
729830	FAM160A1	0.539076	3.78234e-07	family with sequence similarity 160, member A1
4190	MDH1	-0.357831	3.86468e-07	malate dehydrogenase 1, NAD (soluble)
2534	FYN	0.51852	3.88004e-07	FYN proto-oncogene, Src family tyrosine kinase
79670	ZCCHC6	0.460562	3.90085e-07	zinc finger, CCHC domain containing 6
3664	IRF6	0.497377	4.01362e-07	interferon regulatory factor 6
79932	KIAA0319L	0.404024	4.04664e-07	KIAA0319-like
899	CCNF	-0.594899	4.10386e-07	cyclin F
6427	SRSF2	-0.369977	4.11281e-07	serine/arginine-rich splicing factor 2
54914	FOCAD	-0.372109	4.14467e-07	focadhesin
414	ARSD	0.512288	4.19776e-07	arylsulfatase D
10276	NET1	0.333246	4.19756e-07	neuroepithelial cell transforming 1
7869	SEMA3B	0.868096	4.24715e-07	sema domain, immunoglobulin domain (Ig), short basic domain, secreted, (semaphorin) 3B
6422	SFRP1	0.514886	4.25015e-07	secreted frizzled-related protein 1
4598	MVK	-0.411868	4.33323e-07	mevalonate kinase
64834	ELOVL1	-0.317443	4.483e-07	ELOVL fatty acid elongase 1
9367	RAB9A	0.500729	4.5636e-07	RAB9A, member RAS oncogene family
118932	ANKRD22	0.769161	4.57378e-07	ankyrin repeat domain 22
57669	EPB41L5	0.531914	4.58645e-07	erythrocyte membrane protein band 4.1 like 5
100303728	SLC25A5-AS1	-0.439492	4.73088e-07	SLC25A5 antisense RNA 1
54998	AURKAIP1	-0.405325	4.81958e-07	aurora kinase A interacting protein 1
23397	NCAPH	-0.756398	4.88343e-07	non-SMC condensin I complex, subunit H
6548	SLC9A1	0.390866	4.98617e-07	solute carrier family 9, subfamily A (NHE1, cation proton antiporter 1), member 1
6888	TALDO1	-0.327328	4.98289e-07	transaldolase 1
11227	GALNT5	0.410398	5.03262e-07	polypeptide N-acetylgalactosaminyltransferase 5
51203	NUSAP1	-0.688081	5.13213e-07	nucleolar and spindle associated protein 1
6709	SPTAN1	0.311002	5.24528e-07	spectrin, alpha, non-erythrocytic 1
1130	LYST	0.602704	5.529e-07	lysosomal trafficking regulator
5702	PSMC3	-0.329342	5.52446e-07	proteasome (prosome, macropain) 26S subunit, ATPase, 3
84181	CHD6	0.453302	5.58146e-07	chromodomain helicase DNA binding protein 6
23213	SULF1	0.995198	5.68432e-07	sulfatase 1
353091	RAET1G	0.651299	5.69177e-07	retinoic acid early transcript 1G
10197	PSME3	-0.310362	5.86964e-07	proteasome (prosome, macropain) activator subunit 3 (PA28 gamma; Ki)
84254	CAMKK1	-0.747398	5.98868e-07	calcium/calmodulin-dependent protein kinase kinase 1, alpha
51566	ARMCX3	0.41039	5.99723e-07	armadillo repeat containing, X-linked 3
5932	RBBP8	-0.438651	6.00626e-07	retinoblastoma binding protein 8
57186	RALGAPA2	0.497267	6.08984e-07	Ral GTPase activating protein, alpha subunit 2 (catalytic)
84720	PIGO	-0.426779	6.13433e-07	phosphatidylinositol glycan anchor biosynthesis, class O
10318	TNIP1	0.295329	6.15235e-07	TNFAIP3 interacting protein 1
80142	PTGES2	-0.446216	6.18512e-07	prostaglandin E synthase 2
1520	CTSS	0.587015	6.22612e-07	cathepsin S
22905	EPN2	0.4128	6.26587e-07	epsin 2
6628	SNRPB	-0.311038	6.36194e-07	small nuclear ribonucleoprotein polypeptides B and B1
375033	PEAR1	-0.563638	6.43481e-07	platelet endothelial aggregation receptor 1
4610	MYCL	0.66115	6.47133e-07	v-myc avian myelocytomatosis viral oncogene lung carcinoma derived homolog
8916	HERC3	0.456241	6.51144e-07	HECT and RLD domain containing E3 ubiquitin protein ligase 3
79085	SLC25A23	0.581714	6.53343e-07	solute carrier family 25 (mitochondrial carrier; phosphate carrier), member 23
149708	WFDC5	1.15674	6.73619e-07	WAP four-disulfide core domain 5
116496	FAM129A	0.492729	6.9915e-07	family with sequence similarity 129, member A
6749	SSRP1	-0.354439	7.03731e-07	structure specific recognition protein 1
29128	UHRF1	-0.559522	7.05377e-07	ubiquitin-like with PHD and ring finger domains 1
5998	RGS3	-0.540971	7.12025e-07	regulator of G-protein signaling 3
25828	TXN2	-0.372889	7.41109e-07	thioredoxin 2
22992	KDM2A	0.332809	7.4337e-07	lysine (K)-specific demethylase 2A
6119	RPA3	-0.556581	7.68548e-07	replication protein A3, 14kDa
9931	HELZ	0.350885	7.76668e-07	helicase with zinc finger
4627	MYH9	0.393124	7.76614e-07	myosin, heavy chain 9, non-muscle
4900	NRGN	-0.909158	7.77269e-07	neurogranin (protein kinase C substrate, RC3)
221150	SKA3	-0.906975	7.78805e-07	spindle and kinetochore associated complex subunit 3
4297	KMT2A	0.500695	7.80866e-07	lysine (K)-specific methyltransferase 2A
29967	LRP12	-0.433512	7.82766e-07	low density lipoprotein receptor-related protein 12
1351	COX8A	-0.401669	7.87058e-07	cytochrome c oxidase subunit VIIIA (ubiquitous)
23233	EXOC6B	0.410605	7.99149e-07	exocyst complex component 6B
5654	HTRA1	0.455494	7.98671e-07	HtrA serine peptidase 1
23049	SMG1	0.339464	8.06394e-07	SMG1 phosphatidylinositol 3-kinase-related kinase
3912	LAMB1	0.357406	8.24541e-07	laminin, beta 1
7150	TOP1	0.348098	8.51314e-07	topoisomerase (DNA) I
4792	NFKBIA	0.330623	8.61415e-07	nuclear factor of kappa light polypeptide gene enhancer in B-cells inhibitor, alpha
5055	SERPINB2	0.978437	8.62337e-07	serpin peptidase inhibitor, clade B (ovalbumin), member 2
57102	C12orf4	-0.50362	8.7078e-07	chromosome 12 open reading frame 4
10847	SRCAP	0.40233	8.81922e-07	Snf2-related CREBBP activator protein
84231	TRAF7	-0.365993	9.1062e-07	TNF receptor-associated factor 7, E3 ubiquitin protein ligase
26027	ACOT11	-0.574792	9.19432e-07	acyl-CoA thioesterase 11
4493	MT1E	-0.375308	9.26955e-07	metallothionein 1E
5715	PSMD9	-0.365995	9.28826e-07	proteasome (prosome, macropain) 26S subunit, non-ATPase, 9
4942	OAT	-0.370606	9.8384e-07	ornithine aminotransferase
9088	PKMYT1	-0.636207	9.86484e-07	protein kinase, membrane associated tyrosine/threonine 1
NA	FAM115C	0.553928	1.04045e-06	NA
81607	PVRL4	1.11896	1.06201e-06	poliovirus receptor-related 4
9648	GCC2	0.565516	1.08995e-06	GRIP and coiled-coil domain containing 2
617	BCS1L	-0.504652	1.09871e-06	BC1 (ubiquinol-cytochrome c reductase) synthesis-like
5265	SERPINA1	0.609851	1.10475e-06	serpin peptidase inhibitor, clade A (alpha-1 antiproteinase, antitrypsin), member 1
144455	E2F7	-0.563164	1.15785e-06	E2F transcription factor 7
122953	JDP2	0.781887	1.16366e-06	Jun dimerization protein 2
51293	CD320	-0.509971	1.16812e-06	CD320 molecule
4134	MAP4	0.38638	1.18145e-06	microtubule-associated protein 4
9791	PTDSS1	-0.369814	1.19887e-06	phosphatidylserine synthase 1
10957	PNRC1	0.441393	1.20701e-06	proline-rich nuclear receptor coactivator 1
324	APC	0.446702	1.22428e-06	adenomatous polyposis coli
89796	NAV1	0.43043	1.22864e-06	neuron navigator 1
7644	ZNF91	0.792599	1.23203e-06	zinc finger protein 91
112616	CMTM7	-0.550069	1.23773e-06	CKLF-like MARVEL transmembrane domain containing 7
91582	RPS19BP1	-0.413451	1.23704e-06	ribosomal protein S19 binding protein 1
3097	HIVEP2	0.355623	1.24259e-06	human immunodeficiency virus type I enhancer binding protein 2
4318	MMP9	0.861779	1.24121e-06	matrix metallopeptidase 9
65249	ZSWIM4	0.642676	1.24502e-06	zinc finger, SWIM-type containing 4
79622	SNRNP25	-0.532489	1.26475e-06	small nuclear ribonucleoprotein 25kDa (U11/U12)
23464	GCAT	-0.651719	1.28875e-06	glycine C-acetyltransferase
27020	NPTN	-0.322375	1.28859e-06	neuroplastin
166929	SGMS2	0.342947	1.33109e-06	sphingomyelin synthase 2
84283	TMEM79	0.638321	1.38428e-06	transmembrane protein 79
57169	ZNFX1	0.411886	1.40626e-06	zinc finger, NFX1-type containing 1
1030	CDKN2B	0.425863	1.41536e-06	cyclin-dependent kinase inhibitor 2B (p15, inhibits CDK4)
10204	NUTF2	-0.308102	1.41373e-06	nuclear transport factor 2
80832	APOL4	1.02317	1.41852e-06	apolipoprotein L, 4
618	BCYRN1	-0.654711	1.44471e-06	brain cytoplasmic RNA 1
10682	EBP	-0.362887	1.45589e-06	emopamil binding protein (sterol isomerase)
65263	PYCRL	-0.594658	1.45994e-06	pyrroline-5-carboxylate reductase-like
92092	ZC3HAV1L	0.817402	1.48715e-06	zinc finger CCCH-type, antiviral 1-like
150468	CKAP2L	-0.739358	1.51434e-06	cytoskeleton associated protein 2-like
51596	CUTA	-0.361451	1.53186e-06	cutA divalent cation tolerance homolog (E. coli)
84722	PSRC1	-0.77265	1.53683e-06	proline/serine-rich coiled-coil 1
4897	NRCAM	0.604182	1.58115e-06	neuronal cell adhesion molecule
10980	COPS6	-0.353016	1.58817e-06	COP9 signalosome subunit 6
55252	ASXL2	0.417608	1.59297e-06	additional sex combs like transcriptional regulator 2
7001	PRDX2	-0.317931	1.61815e-06	peroxiredoxin 2
2004	ELK3	0.409726	1.63101e-06	ELK3, ETS-domain protein (SRF accessory protein 2)
694	BTG1	0.39423	1.63726e-06	B-cell translocation gene 1, anti-proliferative
55247	NEIL3	-0.99588	1.63562e-06	nei endonuclease VIII-like 3 (E. coli)
6712	SPTBN2	0.53225	1.64283e-06	spectrin, beta, non-erythrocytic 2
57478	USP31	0.388246	1.71871e-06	ubiquitin specific peptidase 31
114294	LACTB	0.466594	1.75956e-06	lactamase, beta
29100	TMEM208	-0.452602	1.76776e-06	transmembrane protein 208
10766	TOB2	0.395806	1.76857e-06	transducer of ERBB2, 2
752	FMNL1	0.738871	1.7798e-06	formin-like 1
3074	HEXB	0.314057	1.77889e-06	hexosaminidase B (beta polypeptide)
39	ACAT2	-0.357182	1.78422e-06	acetyl-CoA acetyltransferase 2
1997	ELF1	0.335424	1.81282e-06	E74-like factor 1 (ets domain transcription factor)
30968	STOML2	-0.328266	1.81399e-06	stomatin (EPB72)-like 2
9445	ITM2B	0.343337	1.85655e-06	integral membrane protein 2B
9857	CEP350	0.446307	1.87803e-06	centrosomal protein 350kDa
154810	AMOTL1	0.30452	1.88729e-06	angiomotin like 1
3945	LDHB	-0.31001	1.92774e-06	lactate dehydrogenase B
28983	TMPRSS11E	0.915944	1.93246e-06	transmembrane protease, serine 11E
8079	MLF2	-0.334009	1.96103e-06	myeloid leukemia factor 2
8815	BANF1	-0.323823	1.97916e-06	barrier to autointegration factor 1
10555	AGPAT2	-0.471641	2.00065e-06	1-acylglycerol-3-phosphate O-acyltransferase 2
5719	PSMD13	-0.325391	1.99918e-06	proteasome (prosome, macropain) 26S subunit, non-ATPase, 13
114990	VASN	0.692148	1.99917e-06	vasorin
102	ADAM10	0.292437	2.00753e-06	ADAM metallopeptidase domain 10
4734	NEDD4	0.445836	2.05428e-06	neural precursor cell expressed, developmentally down-regulated 4, E3 ubiquitin protein ligase
92154	MTSS1L	0.484687	2.06272e-06	metastasis suppressor 1-like
8945	BTRC	0.432203	2.08015e-06	beta-transducin repeat containing E3 ubiquitin protein ligase
50488	MINK1	0.454485	2.08099e-06	misshapen-like kinase 1
117195	MRGPRX3	-0.402704	2.08066e-06	MAS-related GPR, member X3
55839	CENPN	-0.553868	2.08358e-06	centromere protein N
8907	AP1M1	-0.368858	2.09431e-06	adaptor-related protein complex 1, mu 1 subunit
85236	HIST1H2BK	0.447636	2.09871e-06	histone cluster 1, H2bk
389541	LAMTOR4	-0.456181	2.11157e-06	late endosomal/lysosomal adaptor, MAPK and MTOR activator 4
4751	NEK2	-0.828668	2.14722e-06	NIMA-related kinase 2
8086	AAAS	-0.444978	2.16842e-06	achalasia, adrenocortical insufficiency, alacrimia
54107	POLE3	-0.368162	2.18156e-06	polymerase (DNA directed), epsilon 3, accessory subunit
10212	DDX39A	-0.450705	2.18615e-06	DEAD (Asp-Glu-Ala-Asp) box polypeptide 39A
2224	FDPS	-0.306514	2.19551e-06	farnesyl diphosphate synthase
23060	ZNF609	0.371384	2.19442e-06	zinc finger protein 609
55379	LRRC59	-0.270401	2.21471e-06	leucine rich repeat containing 59
55785	FGD6	0.338535	2.29476e-06	FYVE, RhoGEF and PH domain containing 6
1366	CLDN7	0.697714	2.31198e-06	claudin 7
4946	OAZ1	-0.319474	2.31205e-06	ornithine decarboxylase antizyme 1
84440	RAB11FIP4	-0.599512	2.31688e-06	RAB11 family interacting protein 4 (class II)
3916	LAMP1	0.33944	2.33739e-06	lysosomal-associated membrane protein 1
8573	CASK	0.379313	2.38015e-06	calcium/calmodulin-dependent serine protein kinase (MAGUK family)
51368	TEX264	-0.425467	2.39364e-06	testis expressed 264
152519	NIPAL1	0.510178	2.44967e-06	NIPA-like domain containing 1
7264	TSTA3	-0.363243	2.45181e-06	tissue specific transplantation antigen P35B
51696	HECA	0.453487	2.45714e-06	headcase homolog (Drosophila)
26115	TANC2	0.352857	2.46e-06	tetratricopeptide repeat, ankyrin repeat and coiled-coil containing 2
5980	REV3L	0.530216	2.48165e-06	REV3-like, polymerase (DNA directed), zeta, catalytic subunit
81610	FAM83D	-0.681163	2.48546e-06	family with sequence similarity 83, member D
10018	BCL2L11	0.571467	2.52333e-06	BCL2-like 11 (apoptosis facilitator)
4241	MFI2	0.502377	2.54122e-06	antigen p97 (melanoma associated) identified by monoclonal antibodies 133.2 and 96.5
9212	AURKB	-0.75017	2.56548e-06	aurora kinase B
5930	RBBP6	0.454432	2.56344e-06	retinoblastoma binding protein 6
7175	TPR	0.40113	2.58485e-06	translocated promoter region, nuclear basket protein
24137	KIF4A	-0.713077	2.58847e-06	kinesin family member 4A
2971	GTF3A	-0.380318	2.69151e-06	general transcription factor IIIA
253943	YTHDF3	-0.342936	2.6925e-06	YTH N(6)-methyladenosine RNA binding protein 3
79755	ZNF750	1.09283	2.71602e-06	zinc finger protein 750
4830	NME1	-0.512324	2.73578e-06	NME/NM23 nucleoside diphosphate kinase 1
6692	SPINT1	0.343805	2.74766e-06	serine peptidase inhibitor, Kunitz type 1
81606	LBH	-0.516661	2.79506e-06	limb bud and heart development
388403	YPEL2	0.589998	2.79694e-06	yippee-like 2 (Drosophila)
9551	ATP5J2	-0.506987	2.83667e-06	ATP synthase, H+ transporting, mitochondrial Fo complex, subunit F2
23240	KIAA0922	0.400323	2.83395e-06	KIAA0922
55731	FAM222B	0.465893	2.86364e-06	family with sequence similarity 222, member B
6018	RLF	0.403726	2.87757e-06	rearranged L-myc fusion
6789	STK4	-0.463785	2.90975e-06	serine/threonine kinase 4
7071	KLF10	0.318422	2.92886e-06	Kruppel-like factor 10
5978	REST	0.359419	2.92581e-06	RE1-silencing transcription factor
NA	C11orf82	-0.772816	2.94904e-06	NA
51014	TMED7	-0.342608	3.03138e-06	transmembrane emp24 protein transport domain containing 7
26098	EDRF1	-0.620896	3.04544e-06	erythroid differentiation regulatory factor 1
63035	BCORL1	0.660437	3.09713e-06	BCL6 corepressor-like 1
221937	FOXK1	0.372624	3.13407e-06	forkhead box K1
403341	ZBTB34	0.596719	3.17153e-06	zinc finger and BTB domain containing 34
2192	FBLN1	0.764584	3.22748e-06	fibulin 1
3454	IFNAR1	0.323871	3.22615e-06	interferon (alpha, beta and omega) receptor 1
23466	CBX6	-0.700813	3.29702e-06	chromobox homolog 6
3655	ITGA6	-0.316779	3.30849e-06	integrin, alpha 6
23141	ANKLE2	0.312939	3.31979e-06	ankyrin repeat and LEM domain containing 2
10855	HPSE	0.540987	3.35109e-06	heparanase
79832	QSER1	0.370582	3.43563e-06	glutamine and serine rich 1
64063	PRSS22	1.03875	3.50762e-06	protease, serine, 22
9615	GDA	0.623669	3.51772e-06	guanine deaminase
4070	TACSTD2	0.747918	3.52125e-06	tumor-associated calcium signal transducer 2
3778	KCNMA1	-0.765842	3.52811e-06	potassium channel, calcium activated large conductance subfamily M alpha, member 1
56941	HMCES	-0.403319	3.53611e-06	5-hydroxymethylcytosine (hmC) binding, ES cell-specific
5865	RAB3B	0.494288	3.54045e-06	RAB3B, member RAS oncogene family
10618	TGOLN2	0.313796	3.61272e-06	trans-golgi network protein 2
5982	RFC2	-0.544492	3.64598e-06	replication factor C (activator 1) 2, 40kDa
54434	SSH1	0.345194	3.66786e-06	slingshot protein phosphatase 1
84188	FAR1	-0.360044	3.67216e-06	fatty acyl CoA reductase 1
124454	EARS2	-0.502384	3.70384e-06	glutamyl-tRNA synthetase 2, mitochondrial
114803	MYSM1	0.503836	3.71122e-06	Myb-like, SWIRM and MPN domains 1
54926	UBE2R2	0.344691	3.74676e-06	ubiquitin-conjugating enzyme E2R 2
9462	RASAL2	0.379947	3.75275e-06	RAS protein activator like 2
102724050	LOC102724050	0.563628	3.8159e-06	uncharacterized LOC102724050
57553	MICAL3	0.371823	3.82158e-06	microtubule associated monooxygenase, calponin and LIM domain containing 3
7204	TRIO	0.309937	3.8181e-06	trio Rho guanine nucleotide exchange factor
200014	CC2D1B	-0.433095	3.86452e-06	coiled-coil and C2 domain containing 1B
1429	CRYZ	-0.382719	3.89975e-06	crystallin, zeta (quinone reductase)
9787	DLGAP5	-0.669943	3.89924e-06	discs, large (Drosophila) homolog-associated protein 5
121260	SLC15A4	-0.386479	3.91887e-06	solute carrier family 15 (oligopeptide transporter), member 4
55959	SULF2	0.405716	3.93055e-06	sulfatase 2
56993	TOMM22	-0.347345	3.94798e-06	translocase of outer mitochondrial membrane 22 homolog (yeast)
51605	TRMT6	-0.489236	3.96026e-06	tRNA methyltransferase 6
51144	HSD17B12	-0.336543	4.00864e-06	hydroxysteroid (17-beta) dehydrogenase 12
2202	EFEMP1	0.332113	4.04705e-06	EGF containing fibulin-like extracellular matrix protein 1
200424	TET3	0.475776	4.07101e-06	tet methylcytosine dioxygenase 3
126321	MFSD12	-0.410364	4.10285e-06	major facilitator superfamily domain containing 12
4233	MET	-0.315986	4.10841e-06	MET proto-oncogene, receptor tyrosine kinase
9473	THEMIS2	0.722457	4.1234e-06	thymocyte selection associated family member 2
26525	IL36RN	1.00508	4.13421e-06	interleukin 36 receptor antagonist
708	C1QBP	-0.413768	4.15848e-06	complement component 1, q subcomponent binding protein
1175	AP2S1	-0.312892	4.34418e-06	adaptor-related protein complex 2, sigma 1 subunit
29899	GPSM2	-0.445324	4.36857e-06	G-protein signaling modulator 2
9748	SLK	0.29935	4.41027e-06	STE20-like kinase
26517	TIMM13	-0.378906	4.41496e-06	translocase of inner mitochondrial membrane 13 homolog (yeast)
85379	KIAA1671	0.340992	4.44382e-06	KIAA1671
3832	KIF11	-0.614499	4.50861e-06	kinesin family member 11
9877	ZC3H11A	0.338992	4.54252e-06	zinc finger CCCH-type containing 11A
9526	MPDU1	-0.372097	4.58356e-06	mannose-P-dolichol utilization defect 1
701	BUB1B	-0.688338	4.64911e-06	BUB1 mitotic checkpoint serine/threonine kinase B
9518	GDF15	-0.647698	4.64546e-06	growth differentiation factor 15
80067	DCAF17	-0.444989	4.66995e-06	DDB1 and CUL4 associated factor 17
9572	NR1D1	0.71857	4.70502e-06	nuclear receptor subfamily 1, group D, member 1
55355	HJURP	-0.735136	4.7514e-06	Holliday junction recognition protein
2113	ETS1	0.288751	4.79989e-06	v-ets avian erythroblastosis virus E26 oncogene homolog 1
5317	PKP1	0.717759	4.84302e-06	plakophilin 1
64782	AEN	-0.407629	4.85992e-06	apoptosis enhancing nuclease
51361	HOOK1	0.693716	4.98248e-06	hook microtubule-tethering protein 1
873	CBR1	-0.326635	5.00213e-06	carbonyl reductase 1
2885	GRB2	0.310317	4.99761e-06	growth factor receptor-bound protein 2
4968	OGG1	-0.604047	5.06997e-06	8-oxoguanine DNA glycosylase
84316	NAA38	-0.518107	5.07509e-06	N(alpha)-acetyltransferase 38, NatC auxiliary subunit
23309	SIN3B	0.410494	5.17391e-06	SIN3 transcription regulator family member B
219988	PATL1	0.363491	5.29226e-06	protein associated with topoisomerase II homolog 1 (yeast)
10620	ARID3B	0.660234	5.30757e-06	AT rich interactive domain 3B (BRIGHT-like)
5226	PGD	-0.304257	5.31453e-06	phosphogluconate dehydrogenase
4854	NOTCH3	1.05563	5.3369e-06	notch 3
9870	AREL1	-0.348566	5.41174e-06	apoptosis resistant E3 ubiquitin protein ligase 1
25953	PNKD	-0.496866	5.46877e-06	paroxysmal nonkinesigenic dyskinesia
89958	SAPCD2	-0.844715	5.60737e-06	suppressor APC domain containing 2
54619	CCNJ	0.541984	5.62667e-06	cyclin J
5979	RET	0.896746	5.64047e-06	ret proto-oncogene
1832	DSP	0.769818	5.67776e-06	desmoplakin
50618	ITSN2	0.395404	5.68698e-06	intersectin 2
54821	ERCC6L	-0.761926	5.78227e-06	excision repair cross-complementation group 6-like
79783	SUGCT	-0.527376	5.77989e-06	succinyl-CoA:glutarate-CoA transferase
54478	FAM64A	-0.847622	5.80301e-06	family with sequence similarity 64, member A
3852	KRT5	0.411983	5.83775e-06	keratin 5, type II
63905	MANBAL	-0.336535	5.89385e-06	mannosidase, beta A, lysosomal-like
4343	MOV10	0.40932	5.95372e-06	Mov10 RISC complex RNA helicase
10437	IFI30	0.486006	6.00915e-06	interferon, gamma-inducible protein 30
83752	LONP2	-0.342438	6.02866e-06	lon peptidase 2, peroxisomal
5714	PSMD8	-0.294118	6.04592e-06	proteasome (prosome, macropain) 26S subunit, non-ATPase, 8
55651	NHP2	-0.315568	6.05287e-06	NHP2 ribonucleoprotein
8843	HCAR3	0.608123	6.1538e-06	hydroxycarboxylic acid receptor 3
11276	SYNRG	0.400061	6.18737e-06	synergin, gamma
11176	BAZ2A	0.316204	6.32351e-06	bromodomain adjacent to zinc finger domain, 2A
51514	DTL	-0.671974	6.35336e-06	denticleless E3 ubiquitin protein ligase homolog (Drosophila)
283643	C14orf80	-0.758332	6.43986e-06	chromosome 14 open reading frame 80
29841	GRHL1	0.937066	6.45467e-06	grainyhead-like 1 (Drosophila)
1387	CREBBP	0.393559	6.48881e-06	CREB binding protein
9943	OXSR1	0.318844	6.49976e-06	oxidative stress responsive 1
10370	CITED2	0.425638	6.53149e-06	Cbp/p300-interacting transactivator, with Glu/Asp-rich carboxy-terminal domain, 2
11328	FKBP9	0.420091	6.54247e-06	FK506 binding protein 9, 63 kDa
5912	RAP2B	0.296843	6.54871e-06	RAP2B, member of RAS oncogene family
5871	MAP4K2	-0.577543	6.63502e-06	mitogen-activated protein kinase kinase kinase kinase 2
36	ACADSB	-0.647708	6.64999e-06	acyl-CoA dehydrogenase, short/branched chain
5054	SERPINE1	0.368639	6.70473e-06	serpin peptidase inhibitor, clade E (nexin, plasminogen activator inhibitor type 1), member 1
222068	TMED4	-0.418602	6.7521e-06	transmembrane emp24 protein transport domain containing 4
55057	AIM1L	0.832763	6.84076e-06	absent in melanoma 1-like
2799	GNS	0.286908	6.8474e-06	glucosamine (N-acetyl)-6-sulfatase
2896	GRN	0.418924	6.84579e-06	granulin
8659	ALDH4A1	-0.432838	7.07671e-06	aldehyde dehydrogenase 4 family, member A1
4335	MNT	0.49027	7.24513e-06	MAX network transcriptional repressor
9334	B4GALT5	0.315931	7.30518e-06	UDP-Gal:betaGlcNAc beta 1,4- galactosyltransferase, polypeptide 5
6777	STAT5B	0.465358	7.31562e-06	signal transducer and activator of transcription 5B
10262	SF3B4	-0.316599	7.32818e-06	splicing factor 3b, subunit 4, 49kDa
817	CAMK2D	0.406718	7.42028e-06	calcium/calmodulin-dependent protein kinase II delta
6538	SLC6A11	0.674345	7.42912e-06	solute carrier family 6 (neurotransmitter transporter), member 11
9493	KIF23	-0.584375	7.49628e-06	kinesin family member 23
8974	P4HA2	0.317791	7.5361e-06	prolyl 4-hydroxylase, alpha polypeptide II
81605	URM1	-0.364845	7.55216e-06	ubiquitin related modifier 1
2189	FANCG	-0.638881	7.57022e-06	Fanconi anemia, complementation group G
3556	IL1RAP	0.344837	7.60267e-06	interleukin 1 receptor accessory protein
196527	ANO6	0.365367	7.7624e-06	anoctamin 6
8728	ADAM19	-0.474191	7.80711e-06	ADAM metallopeptidase domain 19
7099	TLR4	-0.562546	7.80666e-06	toll-like receptor 4
8706	B3GALNT1	-0.50776	7.85709e-06	beta-1,3-N-acetylgalactosaminyltransferase 1 (globoside blood group)
10134	BCAP31	-0.261587	7.98556e-06	B-cell receptor-associated protein 31
23324	MAN2B2	0.493215	7.98158e-06	mannosidase, alpha, class 2B, member 2
54873	PALMD	0.563929	7.98819e-06	palmdelphin
6337	SCNN1A	-0.49594	8.17982e-06	sodium channel, non voltage gated 1 alpha subunit
23341	DNAJC16	0.422446	8.21379e-06	DnaJ (Hsp40) homolog, subfamily C, member 16
57724	EPG5	0.325686	8.35313e-06	ectopic P-granules autophagy protein 5 homolog (C. elegans)
375790	AGRN	0.454065	8.36941e-06	agrin
112399	EGLN3	0.762693	8.40241e-06	egl-9 family hypoxia-inducible factor 3
27316	RBMX	-0.315346	8.42454e-06	RNA binding motif protein, X-linked
23269	MGA	0.371525	8.45715e-06	MGA, MAX dimerization protein
9997	SCO2	-0.435756	8.4522e-06	SCO2 cytochrome c oxidase assembly protein
171586	ABHD3	-0.673887	8.52254e-06	abhydrolase domain containing 3
65003	MRPL11	-0.402235	8.54526e-06	mitochondrial ribosomal protein L11
7051	TGM1	1.03387	8.54701e-06	transglutaminase 1
6834	SURF1	-0.495712	8.63013e-06	surfeit 1
730102	LOC730102	-0.674284	8.64758e-06	quinone oxidoreductase-like protein 2 pseudogene
1326	MAP3K8	0.859239	8.72918e-06	mitogen-activated protein kinase kinase kinase 8
4358	MPV17	-0.411804	8.78778e-06	MpV17 mitochondrial inner membrane protein
8406	SRPX	0.362959	8.78963e-06	sushi-repeat containing protein, X-linked
23424	TDRD7	0.731495	8.79889e-06	tudor domain containing 7
4597	MVD	-0.367041	8.80809e-06	mevalonate (diphospho) decarboxylase
54976	C20orf27	-0.42457	8.86417e-06	chromosome 20 open reading frame 27
29940	DSE	0.278118	8.90485e-06	dermatan sulfate epimerase
254048	UBN2	0.511934	8.93044e-06	ubinuclein 2
3421	IDH3G	-0.394666	8.96922e-06	isocitrate dehydrogenase 3 (NAD+) gamma
10634	GAS2L1	-0.435183	9.00145e-06	growth arrest-specific 2 like 1
11221	DUSP10	0.494436	9.01098e-06	dual specificity phosphatase 10
3854	KRT6B	0.937786	9.05117e-06	keratin 6B, type II
5693	PSMB5	-0.287104	9.08501e-06	proteasome (prosome, macropain) subunit, beta type, 5
59345	GNB4	-0.353246	9.1343e-06	guanine nucleotide binding protein (G protein), beta polypeptide 4
57678	GPAM	-0.47051	9.1602e-06	glycerol-3-phosphate acyltransferase, mitochondrial
1155	TBCB	-0.353296	9.20701e-06	tubulin folding cofactor B
309	ANXA6	-0.305683	9.331e-06	annexin A6
220213	OTUD1	0.500418	9.56123e-06	OTU deubiquitinase 1
3921	RPSA	-0.271035	9.55318e-06	ribosomal protein SA
6881	TAF10	-0.380416	9.56821e-06	TAF10 RNA polymerase II, TATA box binding protein (TBP)-associated factor, 30kDa
678	ZFP36L2	0.440534	9.56797e-06	ZFP36 ring finger protein-like 2
4008	LMO7	0.554525	9.60467e-06	LIM domain 7
9700	ESPL1	-0.712906	9.62738e-06	extra spindle pole bodies homolog 1 (S. cerevisiae)
4147	MATN2	0.898993	9.62856e-06	matrilin 2
6567	SLC16A2	0.333462	9.72567e-06	solute carrier family 16, member 2 (thyroid hormone transporter)
1826	DSCAM	0.575396	9.74859e-06	Down syndrome cell adhesion molecule
4998	ORC1	-0.827562	9.84884e-06	origin recognition complex, subunit 1
57659	ZBTB4	0.353233	9.92614e-06	zinc finger and BTB domain containing 4
131544	CRYBG3	0.39574	1.00233e-05	beta-gamma crystallin domain containing 3
5338	PLD2	0.415621	1.00224e-05	phospholipase D2
10401	PIAS3	0.40333	1.00511e-05	protein inhibitor of activated STAT, 3
5926	ARID4A	0.637854	1.01107e-05	AT rich interactive domain 4A (RBP1-like)
27101	CACYBP	-0.36367	1.01452e-05	calcyclin binding protein
1019	CDK4	-0.33497	1.02064e-05	cyclin-dependent kinase 4
387103	CENPW	-0.679724	1.02385e-05	centromere protein W
83439	TCF7L1	0.47709	1.03289e-05	transcription factor 7-like 1 (T-cell specific, HMG-box)
113402	SFT2D1	-0.399632	1.03396e-05	SFT2 domain containing 1
4650	MYO9B	0.405432	1.04096e-05	myosin IXB
56905	C15orf39	0.419156	1.05131e-05	chromosome 15 open reading frame 39
51026	GOLT1B	-0.330195	1.07592e-05	golgi transport 1B
11344	TWF2	-0.346105	1.08257e-05	twinfilin actin binding protein 2
57154	SMURF1	0.3021	1.09158e-05	SMAD specific E3 ubiquitin protein ligase 1
5985	RFC5	-0.636645	1.09449e-05	replication factor C (activator 1) 5, 36.5kDa
23253	ANKRD12	0.601859	1.10426e-05	ankyrin repeat domain 12
55143	CDCA8	-0.616549	1.1053e-05	cell division cycle associated 8
55803	ADAP2	0.946885	1.12207e-05	ArfGAP with dual PH domains 2
57680	CHD8	0.317642	1.14133e-05	chromodomain helicase DNA binding protein 8
100507156	LOC100507156	0.684915	1.14268e-05	uncharacterized LOC100507156
22904	SBNO2	0.447223	1.14338e-05	strawberry notch homolog 2 (Drosophila)
1033	CDKN3	-0.741043	1.15826e-05	cyclin-dependent kinase inhibitor 3
5586	PKN2	0.315394	1.17881e-05	protein kinase N2
83871	RAB34	-0.371714	1.20137e-05	RAB34, member RAS oncogene family
1164	CKS2	-0.45707	1.20506e-05	CDC28 protein kinase regulatory subunit 2
23387	SIK3	0.401548	1.22078e-05	SIK family kinase 3
5187	PER1	0.460742	1.23138e-05	period circadian clock 1
7020	TFAP2A	0.442649	1.23231e-05	transcription factor AP-2 alpha (activating enhancer binding protein 2 alpha)
10479	SLC9A6	-0.371396	1.24559e-05	solute carrier family 9, subfamily A (NHE6, cation proton antiporter 6), member 6
435	ASL	-0.339488	1.26704e-05	argininosuccinate lyase
23071	ERP44	0.310438	1.27123e-05	endoplasmic reticulum protein 44
1739	DLG1	0.292148	1.2765e-05	discs, large homolog 1 (Drosophila)
5692	PSMB4	-0.292157	1.27672e-05	proteasome (prosome, macropain) subunit, beta type, 4
148304	C1orf74	0.455631	1.30035e-05	chromosome 1 open reading frame 74
5834	PYGB	-0.285946	1.30479e-05	phosphorylase, glycogen; brain
55841	WWC3	0.44899	1.30466e-05	WWC family member 3
27346	TMEM97	-0.512629	1.3246e-05	transmembrane protein 97
389208	TMPRSS11F	0.914388	1.32529e-05	transmembrane protease, serine 11F
5627	PROS1	0.799596	1.33606e-05	protein S (alpha)
51421	AMOTL2	0.328904	1.35662e-05	angiomotin like 2
23061	TBC1D9B	0.310508	1.36024e-05	TBC1 domain family, member 9B (with GRAM domain)
990	CDC6	-0.617404	1.36608e-05	cell division cycle 6
5355	PLP2	-0.257448	1.36947e-05	proteolipid protein 2 (colonic epithelium-enriched)
2118	ETV4	-0.715997	1.37146e-05	ets variant 4
27122	DKK3	0.31538	1.3807e-05	dickkopf WNT signaling pathway inhibitor 3
80205	CHD9	0.354928	1.38226e-05	chromodomain helicase DNA binding protein 9
64757	MARC1	-0.720847	1.38735e-05	mitochondrial amidoxime reducing component 1
84159	ARID5B	0.44205	1.38941e-05	AT rich interactive domain 5B (MRF1-like)
6522	SLC4A2	-0.336791	1.40559e-05	solute carrier family 4 (anion exchanger), member 2
6183	MRPS12	-0.362341	1.41846e-05	mitochondrial ribosomal protein S12
6347	CCL2	-0.813548	1.46102e-05	chemokine (C-C motif) ligand 2
10935	PRDX3	-0.331685	1.46024e-05	peroxiredoxin 3
26040	SETBP1	0.593408	1.47427e-05	SET binding protein 1
55553	SOX6	-0.687448	1.47698e-05	SRY (sex determining region Y)-box 6
4124	MAN2A1	0.30149	1.49115e-05	mannosidase, alpha, class 2A, member 1
200197	TMEM51-AS1	0.915819	1.50589e-05	TMEM51 antisense RNA 1
128	ADH5	-0.284834	1.5353e-05	alcohol dehydrogenase 5 (class III), chi polypeptide
114781	BTBD9	0.432722	1.53955e-05	BTB (POZ) domain containing 9
23218	NBEAL2	0.503535	1.54412e-05	neurobeachin-like 2
152815	THAP6	-0.602791	1.54341e-05	THAP domain containing 6
1408	CRY2	0.533116	1.56524e-05	cryptochrome circadian clock 2
116068	LYSMD3	0.360026	1.5827e-05	LysM, putative peptidoglycan-binding, domain containing 3
221079	ARL5B	0.414749	1.58587e-05	ADP-ribosylation factor-like 5B
57606	SLAIN2	0.30711	1.59691e-05	SLAIN motif family, member 2
2987	GUK1	-0.303156	1.62558e-05	guanylate kinase 1
8802	SUCLG1	-0.34916	1.63336e-05	succinate-CoA ligase, alpha subunit
9057	SLC7A6	-0.318149	1.63713e-05	solute carrier family 7 (amino acid transporter light chain, y+L system), member 6
23521	RPL13A	-0.290347	1.64868e-05	ribosomal protein L13a
55209	SETD5	0.34683	1.66082e-05	SET domain containing 5
118429	ANTXR2	-0.33433	1.67249e-05	anthrax toxin receptor 2
80204	FBXO11	0.361766	1.68019e-05	F-box protein 11
23214	XPO6	-0.277824	1.71304e-05	exportin 6
359948	IRF2BP2	0.334133	1.74089e-05	interferon regulatory factor 2 binding protein 2
1410	CRYAB	0.814676	1.74284e-05	crystallin, alpha B
22941	SHANK2	0.678385	1.74823e-05	SH3 and multiple ankyrin repeat domains 2
5190	PEX6	-0.394112	1.75451e-05	peroxisomal biogenesis factor 6
85014	TMEM141	-0.461061	1.75531e-05	transmembrane protein 141
6383	SDC2	-0.613301	1.7578e-05	syndecan 2
57509	MTUS1	0.497454	1.78488e-05	microtubule associated tumor suppressor 1
53944	CSNK1G1	0.299191	1.80584e-05	casein kinase 1, gamma 1
3712	IVD	-0.426707	1.80942e-05	isovaleryl-CoA dehydrogenase
79956	ERMP1	0.329594	1.81495e-05	endoplasmic reticulum metallopeptidase 1
90007	MIDN	0.399626	1.83748e-05	midnolin
23036	ZNF292	0.416804	1.84347e-05	zinc finger protein 292
23095	KIF1B	0.305602	1.86484e-05	kinesin family member 1B
26751	SH3YL1	0.375489	1.86503e-05	SH3 and SYLF domain containing 1
56606	SLC2A9	-0.335479	1.86905e-05	solute carrier family 2 (facilitated glucose transporter), member 9
23140	ZZEF1	0.34034	1.87945e-05	zinc finger, ZZ-type with EF-hand domain 1
64778	FNDC3B	0.255183	1.89777e-05	fibronectin type III domain containing 3B
6441	SFTPD	0.988908	1.90054e-05	surfactant protein D
2879	GPX4	-0.309323	1.91918e-05	glutathione peroxidase 4
2197	FAU	-0.283046	1.92348e-05	Finkel-Biskis-Reilly murine sarcoma virus (FBR-MuSV) ubiquitously expressed
54861	SNRK	0.366158	1.92858e-05	SNF related kinase
9516	LITAF	0.282293	1.95098e-05	lipopolysaccharide-induced TNF factor
27090	ST6GALNAC4	-0.431574	1.9666e-05	ST6 (alpha-N-acetyl-neuraminyl-2,3-beta-galactosyl-1,3)-N-acetylgalactosaminide alpha-2,6-sialyltransferase 4
5783	PTPN13	0.385871	1.97168e-05	protein tyrosine phosphatase, non-receptor type 13 (APO-1/CD95 (Fas)-associated phosphatase)
4214	MAP3K1	0.574612	1.97686e-05	mitogen-activated protein kinase kinase kinase 1, E3 ubiquitin protein ligase
10057	ABCC5	0.377333	1.9832e-05	ATP-binding cassette, sub-family C (CFTR/MRP), member 5
9837	GINS1	-0.553315	1.98588e-05	GINS complex subunit 1 (Psf1 homolog)
22862	FNDC3A	0.327278	1.99124e-05	fibronectin type III domain containing 3A
81618	ITM2C	-0.4529	1.9936e-05	integral membrane protein 2C
55276	PGM2	0.315051	1.99203e-05	phosphoglucomutase 2
64756	ATPAF1	-0.451773	2.00431e-05	ATP synthase mitochondrial F1 complex assembly factor 1
64223	MLST8	-0.388349	2.03095e-05	MTOR associated protein, LST8 homolog (S. cerevisiae)
259232	NALCN	-0.989753	2.03153e-05	sodium leak channel, non selective
3146	HMGB1	-0.363878	2.07866e-05	high mobility group box 1
285527	FRYL	0.294237	2.08686e-05	FRY-like
1112	FOXN3	0.342602	2.08926e-05	forkhead box N3
1946	EFNA5	0.456524	2.10586e-05	ephrin-A5
3420	IDH3B	-0.318548	2.11863e-05	isocitrate dehydrogenase 3 (NAD+) beta
10632	ATP5L	-0.318593	2.13014e-05	ATP synthase, H+ transporting, mitochondrial Fo complex, subunit G
84985	FAM83A	0.28777	2.13766e-05	family with sequence similarity 83, member A
9990	SLC12A6	0.38277	2.13646e-05	solute carrier family 12 (potassium/chloride transporter), member 6
55350	VNN3	0.810814	2.19671e-05	vanin 3
3728	JUP	0.410923	2.20543e-05	junction plakoglobin
7866	IFRD2	-0.308401	2.2177e-05	interferon-related developmental regulator 2
5819	PVRL2	0.369737	2.21845e-05	poliovirus receptor-related 2 (herpesvirus entry mediator B)
53373	TPCN1	0.354811	2.21584e-05	two pore segment channel 1
5689	PSMB1	-0.284743	2.22541e-05	proteasome (prosome, macropain) subunit, beta type, 1
10207	INADL	0.394369	2.25059e-05	InaD-like (Drosophila)
5937	RBMS1	0.309958	2.25065e-05	RNA binding motif, single stranded interacting protein 1
26057	ANKRD17	0.317395	2.26647e-05	ankyrin repeat domain 17
7517	XRCC3	-0.639919	2.27459e-05	X-ray repair complementing defective repair in Chinese hamster cells 3
2171	FABP5	0.745153	2.27714e-05	fatty acid binding protein 5 (psoriasis-associated)
9635	CLCA2	0.404514	2.32486e-05	chloride channel accessory 2
54989	ZNF770	0.331752	2.32838e-05	zinc finger protein 770
100507118	PRC1-AS1	-0.751946	2.34675e-05	PRC1 antisense RNA 1
79888	LPCAT1	-0.367875	2.38017e-05	lysophosphatidylcholine acyltransferase 1
654	BMP6	-0.444159	2.38612e-05	bone morphogenetic protein 6
7272	TTK	-0.678499	2.38951e-05	TTK protein kinase
6382	SDC1	-0.334871	2.39266e-05	syndecan 1
151011	SEPT10	0.2751	2.41224e-05	septin 10
9197	SLC33A1	-0.317664	2.41922e-05	solute carrier family 33 (acetyl-CoA transporter), member 1
440193	CCDC88C	0.523328	2.42313e-05	coiled-coil domain containing 88C
9158	FIBP	-0.334263	2.42297e-05	fibroblast growth factor (acidic) intracellular binding protein
8804	CREG1	0.332344	2.42555e-05	cellular repressor of E1A-stimulated genes 1
4713	NDUFB7	-0.392574	2.428e-05	NADH dehydrogenase (ubiquinone) 1 beta subcomplex, 7, 18kDa
8455	ATRN	0.330555	2.44281e-05	attractin
9156	EXO1	-0.705717	2.46327e-05	exonuclease 1
1176	AP3S1	-0.291869	2.48316e-05	adaptor-related protein complex 3, sigma 1 subunit
79745	CLIP4	0.322986	2.51772e-05	CAP-GLY domain containing linker protein family, member 4
2109	ETFB	-0.365398	2.51947e-05	electron-transfer-flavoprotein, beta polypeptide
10994	ILVBL	-0.36211	2.54326e-05	ilvB (bacterial acetolactate synthase)-like
56926	NCLN	-0.293174	2.55159e-05	nicalin
27069	GHITM	-0.266031	2.55872e-05	growth hormone inducible transmembrane protein
6801	STRN	0.313054	2.56303e-05	striatin, calmodulin binding protein
402483	LINC01000	0.77588	2.56975e-05	long intergenic non-protein coding RNA 1000
NA	LOC645638	0.855319	2.57317e-05	NA
50848	F11R	0.265295	2.61398e-05	F11 receptor
79977	GRHL2	0.417515	2.61519e-05	grainyhead-like 2 (Drosophila)
10428	CFDP1	0.446519	2.61863e-05	craniofacial development protein 1
26472	PPP1R14B	-0.26534	2.61936e-05	protein phosphatase 1, regulatory (inhibitor) subunit 14B
57217	TTC7A	-0.411985	2.63244e-05	tetratricopeptide repeat domain 7A
4321	MMP12	0.709737	2.638e-05	matrix metallopeptidase 12
2271	FH	-0.340325	2.64238e-05	fumarate hydratase
122704	MRPL52	-0.358589	2.65408e-05	mitochondrial ribosomal protein L52
79641	ROGDI	-0.453264	2.6896e-05	rogdi homolog (Drosophila)
6281	S100A10	0.281487	2.70754e-05	S100 calcium binding protein A10
80351	TNKS2	0.289827	2.71719e-05	tankyrase, TRF1-interacting ankyrin-related ADP-ribose polymerase 2
57418	WDR18	-0.450148	2.7155e-05	WD repeat domain 18
51279	C1RL	0.401315	2.72312e-05	complement component 1, r subcomponent-like
5052	PRDX1	-0.280177	2.7427e-05	peroxiredoxin 1
118980	SFXN2	-0.697543	2.74898e-05	sideroflexin 2
23234	DNAJC9	-0.456312	2.75166e-05	DnaJ (Hsp40) homolog, subfamily C, member 9
5325	PLAGL1	0.503639	2.7758e-05	pleiomorphic adenoma gene-like 1
54552	GNL3L	0.426016	2.78516e-05	guanine nucleotide binding protein-like 3 (nucleolar)-like
9263	STK17A	-0.282784	2.78902e-05	serine/threonine kinase 17a
3660	IRF2	0.374528	2.84692e-05	interferon regulatory factor 2
79035	NABP2	-0.430554	2.86894e-05	nucleic acid binding protein 2
79066	METTL16	0.385093	2.87385e-05	methyltransferase like 16
8402	SLC25A11	-0.343453	2.90259e-05	solute carrier family 25 (mitochondrial carrier; oxoglutarate carrier), member 11
9238	TBRG4	-0.304923	2.91944e-05	transforming growth factor beta regulator 4
55893	ZNF395	0.430168	2.92454e-05	zinc finger protein 395
51282	SCAND1	-0.517593	2.96744e-05	SCAN domain containing 1
344148	NCKAP5	0.58453	2.96984e-05	NCK-associated protein 5
4723	NDUFV1	-0.301878	2.97813e-05	NADH dehydrogenase (ubiquinone) flavoprotein 1, 51kDa
51629	SLC25A39	-0.267115	2.98331e-05	solute carrier family 25, member 39
3835	KIF22	-0.510662	3.00385e-05	kinesin family member 22
51195	RAPGEFL1	0.662703	3.00616e-05	Rap guanine nucleotide exchange factor (GEF)-like 1
51755	CDK12	0.292359	3.01486e-05	cyclin-dependent kinase 12
112812	FDX1L	-0.495814	3.02771e-05	ferredoxin 1-like
59272	ACE2	0.936399	3.08264e-05	angiotensin I converting enzyme 2
23649	POLA2	-0.465112	3.11841e-05	polymerase (DNA directed), alpha 2, accessory subunit
140609	NEK7	-0.365916	3.12233e-05	NIMA-related kinase 7
23034	SAMD4A	0.355744	3.12472e-05	sterile alpha motif domain containing 4A
221477	C6orf89	0.278166	3.14389e-05	chromosome 6 open reading frame 89
950	SCARB2	0.25546	3.16368e-05	scavenger receptor class B, member 2
26355	FAM162A	0.347429	3.18897e-05	family with sequence similarity 162, member A
93611	FBXO44	-0.487487	3.19133e-05	F-box protein 44
8795	TNFRSF10B	-0.261968	3.25526e-05	tumor necrosis factor receptor superfamily, member 10b
90522	YIF1B	-0.319505	3.27475e-05	Yip1 interacting factor homolog B (S. cerevisiae)
54742	LY6K	0.551308	3.34597e-05	lymphocyte antigen 6 complex, locus K
29761	USP25	0.337884	3.34762e-05	ubiquitin specific peptidase 25
23164	MPRIP	0.285183	3.36003e-05	myosin phosphatase Rho interacting protein
253430	IPMK	0.40445	3.39039e-05	inositol polyphosphate multikinase
3053	SERPIND1	-0.969331	3.40736e-05	serpin peptidase inhibitor, clade D (heparin cofactor), member 1
2099	ESR1	0.804314	3.42194e-05	estrogen receptor 1
6231	RPS26	-0.315333	3.43559e-05	ribosomal protein S26
4716	NDUFB10	-0.334983	3.45432e-05	NADH dehydrogenase (ubiquinone) 1 beta subcomplex, 10, 22kDa
55904	KMT2E	0.354735	3.4618e-05	lysine (K)-specific methyltransferase 2E
54532	USP53	0.328102	3.46293e-05	ubiquitin specific peptidase 53
3161	HMMR	-0.681699	3.47192e-05	hyaluronan-mediated motility receptor (RHAMM)
196463	PLBD2	0.429138	3.62471e-05	phospholipase B domain containing 2
23246	BOP1	-0.332926	3.63545e-05	block of proliferation 1
4048	LTA4H	0.300533	3.6565e-05	leukotriene A4 hydrolase
1371	CPOX	0.36399	3.67564e-05	coproporphyrinogen oxidase
6651	SON	0.265561	3.69355e-05	SON DNA binding protein
7168	TPM1	0.259112	3.71399e-05	tropomyosin 1 (alpha)
10360	NPM3	-0.345509	3.72341e-05	nucleophosmin/nucleoplasmin 3
6385	SDC4	-0.243059	3.72608e-05	syndecan 4
5638	PRRG1	0.384288	3.73311e-05	proline rich Gla (G-carboxyglutamic acid) 1
26470	SEZ6L2	0.622267	3.73647e-05	seizure related 6 homolog (mouse)-like 2
65992	DDRGK1	-0.331199	3.742e-05	DDRGK domain containing 1
55689	YEATS2	0.334795	3.75591e-05	YEATS domain containing 2
79983	POF1B	0.676264	3.82615e-05	premature ovarian failure, 1B
55624	POMGNT1	-0.319008	3.83482e-05	protein O-linked mannose N-acetylglucosaminyltransferase 1 (beta 1,2-)
5793	PTPRG	0.287479	3.85961e-05	protein tyrosine phosphatase, receptor type, G
29927	SEC61A1	-0.23099	3.8893e-05	Sec61 alpha 1 subunit (S. cerevisiae)
144717	FAM109A	-0.544088	3.91399e-05	family with sequence similarity 109, member A
4170	MCL1	0.246337	3.92366e-05	myeloid cell leukemia 1
23594	ORC6	-0.691372	3.92948e-05	origin recognition complex, subunit 6
57579	FAM135A	0.359543	3.94606e-05	family with sequence similarity 135, member A
51575	ESF1	0.45155	3.95399e-05	ESF1, nucleolar pre-rRNA processing protein, homolog (S. cerevisiae)
6647	SOD1	-0.287381	3.9728e-05	superoxide dismutase 1, soluble
23166	STAB1	-0.535833	3.98791e-05	stabilin 1
28988	DBNL	-0.305241	4.06616e-05	drebrin-like
7170	TPM3	-0.251184	4.0697e-05	tropomyosin 3
9322	TRIP10	0.303546	4.06889e-05	thyroid hormone receptor interactor 10
64762	GAREM	0.480517	4.08682e-05	GRB2 associated, regulator of MAPK1
8723	SNX4	0.359864	4.09121e-05	sorting nexin 4
3320	HSP90AA1	-0.369821	4.13873e-05	heat shock protein 90kDa alpha (cytosolic), class A member 1
140885	SIRPA	0.290005	4.17003e-05	signal-regulatory protein alpha
10574	CCT7	-0.251865	4.20639e-05	chaperonin containing TCP1, subunit 7 (eta)
8420	SNHG3	-0.696353	4.21709e-05	small nucleolar RNA host gene 3
54790	TET2	0.473094	4.23588e-05	tet methylcytosine dioxygenase 2
1476	CSTB	0.7291	4.28548e-05	cystatin B (stefin B)
27077	B9D1	-0.614971	4.2989e-05	B9 protein domain 1
57402	S100A14	-0.334861	4.33188e-05	S100 calcium binding protein A14
93129	ORAI3	-0.458503	4.3394e-05	ORAI calcium release-activated calcium modulator 3
100133286	LOC100133286	-0.506331	4.35398e-05	uncharacterized LOC100133286
64083	GOLPH3	-0.288824	4.38121e-05	golgi phosphoprotein 3 (coat-protein)
26037	SIPA1L1	0.295373	4.38826e-05	signal-induced proliferation-associated 1 like 1
29956	CERS2	-0.284567	4.39433e-05	ceramide synthase 2
2847	MCHR1	0.817536	4.41077e-05	melanin-concentrating hormone receptor 1
207	AKT1	-0.262851	4.42791e-05	v-akt murine thymoma viral oncogene homolog 1
54894	RNF43	0.414093	4.49359e-05	ring finger protein 43
79084	WDR77	-0.294969	4.50715e-05	WD repeat domain 77
92002	FAM58A	-0.389226	4.51532e-05	family with sequence similarity 58, member A
2012	EMP1	0.397576	4.53975e-05	epithelial membrane protein 1
64222	TOR3A	-0.361826	4.57575e-05	torsin family 3, member A
5019	OXCT1	-0.372053	4.59311e-05	3-oxoacid CoA transferase 1
57459	GATAD2B	0.394375	4.59814e-05	GATA zinc finger domain containing 2B
9811	CTIF	0.41831	4.6048e-05	CBP80/20-dependent translation initiation factor
84134	TOMM40L	-0.375813	4.63941e-05	translocase of outer mitochondrial membrane 40 homolog (yeast)-like
2664	GDI1	-0.314421	4.65036e-05	GDP dissociation inhibitor 1
29760	BLNK	0.775013	4.67343e-05	B-cell linker
9444	QKI	0.267309	4.68508e-05	QKI, KH domain containing, RNA binding
9446	GSTO1	-0.275946	4.72203e-05	glutathione S-transferase omega 1
6373	CXCL11	0.796736	4.74471e-05	chemokine (C-X-C motif) ligand 11
6895	TARBP2	-0.416722	4.82607e-05	TAR (HIV-1) RNA binding protein 2
6405	SEMA3F	0.373493	4.85215e-05	sema domain, immunoglobulin domain (Ig), short basic domain, secreted, (semaphorin) 3F
81490	PTDSS2	-0.32978	4.91231e-05	phosphatidylserine synthase 2
991	CDC20	-0.807349	4.93463e-05	cell division cycle 20
3705	ITPK1	-0.311601	4.93718e-05	inositol-tetrakisphosphate 1-kinase
6470	SHMT1	-0.427537	4.95355e-05	serine hydroxymethyltransferase 1 (soluble)
2013	EMP2	0.431967	4.99388e-05	epithelial membrane protein 2
51303	FKBP11	-0.404593	4.99138e-05	FK506 binding protein 11, 19 kDa
3845	KRAS	0.291459	5.01548e-05	Kirsten rat sarcoma viral oncogene homolog
22949	PTGR1	-0.294638	5.04473e-05	prostaglandin reductase 1
55870	ASH1L	0.363034	5.07844e-05	ash1 (absent, small, or homeotic)-like (Drosophila)
10007	GNPDA1	-0.395428	5.10406e-05	glucosamine-6-phosphate deaminase 1
201627	DENND6A	0.375244	5.15e-05	DENN/MADD domain containing 6A
11182	SLC2A6	-0.328422	5.15514e-05	solute carrier family 2 (facilitated glucose transporter), member 6
23635	SSBP2	0.55471	5.15349e-05	single-stranded DNA binding protein 2
51773	RSF1	0.366259	5.18461e-05	remodeling and spacing factor 1
53344	CHIC1	0.555216	5.21073e-05	cysteine-rich hydrophobic domain 1
3656	IRAK2	0.367058	5.23084e-05	interleukin-1 receptor-associated kinase 2
7388	UQCRH	-0.267996	5.26745e-05	ubiquinol-cytochrome c reductase hinge protein
339287	MSL1	0.312677	5.31054e-05	male-specific lethal 1 homolog (Drosophila)
NA	RPA3OS	-0.543523	5.3568e-05	NA
93649	MYOCD	0.749779	5.37963e-05	myocardin
6868	ADAM17	0.284774	5.41815e-05	ADAM metallopeptidase domain 17
55108	BSDC1	-0.315829	5.42192e-05	BSD domain containing 1
4217	MAP3K5	0.454654	5.41103e-05	mitogen-activated protein kinase kinase kinase 5
8260	NAA10	-0.322921	5.42077e-05	N(alpha)-acetyltransferase 10, NatA catalytic subunit
79036	KXD1	-0.299232	5.42634e-05	KxDL motif containing 1
27303	RBMS3	0.579775	5.45727e-05	RNA binding motif, single stranded interacting protein 3
84296	GINS4	-0.635657	5.46749e-05	GINS complex subunit 4 (Sld5 homolog)
6196	RPS6KA2	0.419222	5.47526e-05	ribosomal protein S6 kinase, 90kDa, polypeptide 2
57532	NUFIP2	0.291352	5.48171e-05	nuclear fragile X mental retardation protein interacting protein 2
84552	PARD6G	0.364821	5.48363e-05	par-6 family cell polarity regulator gamma
376940	ZC3H6	0.743602	5.51949e-05	zinc finger CCCH-type containing 6
498	ATP5A1	-0.255656	5.55725e-05	ATP synthase, H+ transporting, mitochondrial F1 complex, alpha subunit 1, cardiac muscle
338324	S100A7A	0.826479	5.58367e-05	S100 calcium binding protein A7A
2521	FUS	-0.305939	5.58907e-05	FUS RNA binding protein
5277	PIGA	0.376371	5.62986e-05	phosphatidylinositol glycan anchor biosynthesis, class A
4191	MDH2	-0.250532	5.64027e-05	malate dehydrogenase 2, NAD (mitochondrial)
29095	ORMDL2	-0.32382	5.68291e-05	ORMDL sphingolipid biosynthesis regulator 2
171023	ASXL1	0.31255	5.68856e-05	additional sex combs like transcriptional regulator 1
2181	ACSL3	-0.283536	5.73841e-05	acyl-CoA synthetase long-chain family member 3
10440	TIMM17A	-0.354829	5.73915e-05	translocase of inner mitochondrial membrane 17 homolog A (yeast)
57162	PELI1	0.350082	5.77252e-05	pellino E3 ubiquitin protein ligase 1
4122	MAN2A2	-0.437789	5.82102e-05	mannosidase, alpha, class 2A, member 2
5198	PFAS	-0.413974	5.82701e-05	phosphoribosylformylglycinamidine synthase
56271	BEX4	0.598738	5.83174e-05	brain expressed, X-linked 4
9231	DLG5	-0.350893	5.84281e-05	discs, large homolog 5 (Drosophila)
55187	VPS13D	0.325939	5.83903e-05	vacuolar protein sorting 13 homolog D (S. cerevisiae)
1440	CSF3	-0.42885	5.85688e-05	colony stimulating factor 3 (granulocyte)
85456	TNKS1BP1	0.368514	5.87255e-05	tankyrase 1 binding protein 1, 182kDa
2119	ETV5	-0.461211	5.92239e-05	ets variant 5
1364	CLDN4	0.915815	5.9295e-05	claudin 4
1890	TYMP	0.683178	5.96043e-05	thymidine phosphorylase
221037	JMJD1C	0.384417	5.98741e-05	jumonji domain containing 1C
9401	RECQL4	-0.638976	6.00385e-05	RecQ protein-like 4
3838	KPNA2	-0.367731	6.02385e-05	karyopherin alpha 2 (RAG cohort 1, importin alpha 1)
11016	ATF7	0.329501	6.03043e-05	activating transcription factor 7
3716	JAK1	0.259588	6.04871e-05	Janus kinase 1
7704	ZBTB16	0.916304	6.07596e-05	zinc finger and BTB domain containing 16
161742	SPRED1	-0.363662	6.08057e-05	sprouty-related, EVH1 domain containing 1
2547	XRCC6	-0.268288	6.10547e-05	X-ray repair complementing defective repair in Chinese hamster cells 6
10087	COL4A3BP	0.334689	6.12393e-05	collagen, type IV, alpha 3 (Goodpasture antigen) binding protein
10445	MCRS1	-0.325663	6.23142e-05	microspherule protein 1
130367	SGPP2	0.753325	6.26198e-05	sphingosine-1-phosphate phosphatase 2
155038	GIMAP8	-0.892203	6.29636e-05	GTPase, IMAP family member 8
2125	EVPL	0.842366	6.31605e-05	envoplakin
63893	UBE2O	0.387397	6.31436e-05	ubiquitin-conjugating enzyme E2O
51322	WAC	0.285477	6.31792e-05	WW domain containing adaptor with coiled-coil
23385	NCSTN	0.260378	6.34835e-05	nicastrin
6091	ROBO1	0.417976	6.35163e-05	roundabout, axon guidance receptor, homolog 1 (Drosophila)
162427	FAM134C	-0.284311	6.39068e-05	family with sequence similarity 134, member C
10158	PDZK1IP1	0.362327	6.39854e-05	PDZK1 interacting protein 1
158	ADSL	-0.34396	6.53843e-05	adenylosuccinate lyase
6241	RRM2	-0.810969	6.60778e-05	ribonucleotide reductase M2
2235	FECH	-0.36128	6.65731e-05	ferrochelatase
664	BNIP3	0.317428	6.66221e-05	BCL2/adenovirus E1B 19kDa interacting protein 3
3685	ITGAV	-0.343382	6.68841e-05	integrin, alpha V
128240	APOA1BP	-0.309196	6.69527e-05	apolipoprotein A-I binding protein
55215	FANCI	-0.408968	6.73041e-05	Fanconi anemia, complementation group I
284116	KRT42P	0.749375	6.74427e-05	keratin 42 pseudogene
55075	UACA	0.451769	6.74899e-05	uveal autoantigen with coiled-coil domains and ankyrin repeats
3376	IARS	-0.274464	6.75832e-05	isoleucyl-tRNA synthetase
170689	ADAMTS15	-0.803538	6.78781e-05	ADAM metallopeptidase with thrombospondin type 1 motif, 15
5366	PMAIP1	0.446736	6.79221e-05	phorbol-12-myristate-13-acetate-induced protein 1
11194	ABCB8	-0.372082	6.8186e-05	ATP-binding cassette, sub-family B (MDR/TAP), member 8
9563	H6PD	0.434982	6.81468e-05	hexose-6-phosphate dehydrogenase (glucose 1-dehydrogenase)
5782	PTPN12	0.277663	6.84115e-05	protein tyrosine phosphatase, non-receptor type 12
23528	ZNF281	0.315493	6.84272e-05	zinc finger protein 281
3690	ITGB3	0.693683	6.87563e-05	integrin, beta 3 (platelet glycoprotein IIIa, antigen CD61)
147040	KCTD11	0.338236	6.91739e-05	potassium channel tetramerization domain containing 11
2332	FMR1	0.373936	6.9473e-05	fragile X mental retardation 1
8295	TRRAP	0.338756	6.97256e-05	transformation/transcription domain-associated protein
93380	MMGT1	-0.336625	6.99313e-05	membrane magnesium transporter 1
64866	CDCP1	0.230841	7.00065e-05	CUB domain containing protein 1
6452	SH3BP2	0.440301	7.01943e-05	SH3-domain binding protein 2
55055	ZWILCH	-0.444045	7.03369e-05	zwilch kinetochore protein
55010	PARPBP	-0.597572	7.06718e-05	PARP1 binding protein
4904	YBX1	-0.223132	7.12563e-05	Y box binding protein 1
3480	IGF1R	0.239166	7.29587e-05	insulin-like growth factor 1 receptor
283537	SLC46A3	-0.420419	7.29956e-05	solute carrier family 46, member 3
10076	PTPRU	0.348564	7.3158e-05	protein tyrosine phosphatase, receptor type, U
4712	NDUFB6	-0.368048	7.3328e-05	NADH dehydrogenase (ubiquinone) 1 beta subcomplex, 6, 17kDa
57494	RIMKLB	0.34764	7.32348e-05	ribosomal modification protein rimK-like family member B
146691	TOM1L2	0.358342	7.32911e-05	target of myb1-like 2 (chicken)
223082	ZNRF2	0.435755	7.35413e-05	zinc and ring finger 2, E3 ubiquitin protein ligase
23767	FLRT3	0.348641	7.41164e-05	fibronectin leucine rich transmembrane protein 3
2923	PDIA3	0.231938	7.43112e-05	protein disulfide isomerase family A, member 3
147968	CAPN12	0.353544	7.45012e-05	calpain 12
9819	TSC22D2	0.336564	7.44919e-05	TSC22 domain family, member 2
2665	GDI2	-0.250333	7.46701e-05	GDP dissociation inhibitor 2
10237	SLC35B1	-0.354754	7.51803e-05	solute carrier family 35, member B1
7106	TSPAN4	-0.345543	7.53174e-05	tetraspanin 4
10205	MPZL2	0.378416	7.5434e-05	myelin protein zero-like 2
5831	PYCR1	-0.362613	7.59418e-05	pyrroline-5-carboxylate reductase 1
9644	SH3PXD2A	0.365836	7.60574e-05	SH3 and PX domains 2A
1059	CENPB	-0.310554	7.63638e-05	centromere protein B, 80kDa
10200	MPHOSPH6	0.361543	7.70253e-05	M-phase phosphoprotein 6
81567	TXNDC5	-0.561297	7.69753e-05	thioredoxin domain containing 5 (endoplasmic reticulum)
9314	KLF4	0.494315	7.73604e-05	Kruppel-like factor 4 (gut)
10746	MAP3K2	-0.329598	7.74171e-05	mitogen-activated protein kinase kinase kinase 2
8935	SKAP2	0.448251	7.7446e-05	src kinase associated phosphoprotein 2
29086	BABAM1	-0.29484	7.75417e-05	BRISC and BRCA1 A complex member 1
79077	DCTPP1	-0.360771	7.75985e-05	dCTP pyrophosphatase 1
57492	ARID1B	0.364365	7.78398e-05	AT rich interactive domain 1B (SWI1-like)
284996	RNF149	0.301175	7.82003e-05	ring finger protein 149
8743	TNFSF10	0.318613	7.82223e-05	tumor necrosis factor (ligand) superfamily, member 10
10452	TOMM40	-0.313835	7.85673e-05	translocase of outer mitochondrial membrane 40 homolog (yeast)
1848	DUSP6	-0.251455	8.05744e-05	dual specificity phosphatase 6
399687	MYO18A	0.401648	8.07386e-05	myosin XVIIIA
6311	ATXN2	0.417077	8.08529e-05	ataxin 2
30833	NT5C	-0.453989	8.10643e-05	5', 3'-nucleotidase, cytosolic
10327	AKR1A1	-0.314381	8.11367e-05	aldo-keto reductase family 1, member A1 (aldehyde reductase)
79056	PRRG4	0.806406	8.12475e-05	proline rich Gla (G-carboxyglutamic acid) 4 (transmembrane)
127703	C1orf216	-0.52284	8.21361e-05	chromosome 1 open reading frame 216
NA	LOC100652770	0.345434	8.24175e-05	NA
84456	L3MBTL3	0.45701	8.4134e-05	l(3)mbt-like 3 (Drosophila)
4924	NUCB1	0.354998	8.41523e-05	nucleobindin 1
57648	KIAA1522	0.35611	8.44005e-05	KIAA1522
132864	CPEB2	0.44751	8.4666e-05	cytoplasmic polyadenylation element binding protein 2
9047	SH2D2A	-0.437266	8.47007e-05	SH2 domain containing 2A
9927	MFN2	-0.2277	8.47707e-05	mitofusin 2
51232	CRIM1	0.26967	8.4838e-05	cysteine rich transmembrane BMP regulator 1 (chordin-like)
6208	RPS14	-0.248716	8.5565e-05	ribosomal protein S14
64319	FBRS	0.366799	8.60046e-05	fibrosin
10614	HEXIM1	-0.29494	8.6158e-05	hexamethylene bis-acetamide inducible 1
3417	IDH1	-0.343232	8.62433e-05	isocitrate dehydrogenase 1 (NADP+), soluble
50486	G0S2	0.353537	8.636e-05	G0/G1 switch 2
84541	KBTBD8	-0.605044	8.64351e-05	kelch repeat and BTB (POZ) domain containing 8
2069	EREG	-0.422607	8.65311e-05	epiregulin
79598	CEP97	-0.505002	8.68794e-05	centrosomal protein 97kDa
2872	MKNK2	0.637009	8.68537e-05	MAP kinase interacting serine/threonine kinase 2
220134	SKA1	-0.672425	8.69992e-05	spindle and kinetochore associated complex subunit 1
84061	MAGT1	0.265007	8.711e-05	magnesium transporter 1
57176	VARS2	-0.359169	8.7421e-05	valyl-tRNA synthetase 2, mitochondrial
55729	ATF7IP	0.299104	8.7895e-05	activating transcription factor 7 interacting protein
415116	PIM3	0.456764	8.79411e-05	Pim-3 proto-oncogene, serine/threonine kinase
50807	ASAP1	0.312632	8.91571e-05	ArfGAP with SH3 domain, ankyrin repeat and PH domain 1
550	AUP1	-0.284439	8.91081e-05	ancient ubiquitous protein 1
157570	ESCO2	-0.736319	8.9203e-05	establishment of sister chromatid cohesion N-acetyltransferase 2
140775	SMCR8	0.30595	8.92225e-05	Smith-Magenis syndrome chromosome region, candidate 8
26519	TIMM10	-0.437907	8.92538e-05	translocase of inner mitochondrial membrane 10 homolog (yeast)
142	PARP1	-0.319126	8.96166e-05	poly (ADP-ribose) polymerase 1
54555	DDX49	-0.329347	9.04091e-05	DEAD (Asp-Glu-Ala-Asp) box polypeptide 49
22827	PUF60	-0.260289	9.06288e-05	poly-U binding splicing factor 60KDa
80868	HCG4B	0.845213	9.08479e-05	HLA complex group 4B (non-protein coding)
6768	ST14	0.351908	9.12212e-05	suppression of tumorigenicity 14 (colon carcinoma)
55152	DALRD3	-0.363592	9.15587e-05	DALR anticodon binding domain containing 3
5441	POLR2L	-0.273669	9.16215e-05	polymerase (RNA) II (DNA directed) polypeptide L, 7.6kDa
26277	TINF2	0.339971	9.18966e-05	TERF1 (TRF1)-interacting nuclear factor 2
27089	UQCRQ	-0.296242	9.20518e-05	ubiquinol-cytochrome c reductase, complex III subunit VII, 9.5kDa
83451	ABHD11	-0.639063	9.24262e-05	abhydrolase domain containing 11
91748	ELMSAN1	0.33519	9.24683e-05	ELM2 and Myb/SANT-like domain containing 1
4126	MANBA	0.3823	9.27501e-05	mannosidase, beta A, lysosomal
284618	RUSC1-AS1	-0.307962	9.31643e-05	RUSC1 antisense RNA 1
7867	MAPKAPK3	-0.270282	9.34478e-05	mitogen-activated protein kinase-activated protein kinase 3
221491	C6orf1	-0.580656	9.42368e-05	chromosome 6 open reading frame 1
5269	SERPINB6	0.292408	9.44034e-05	serpin peptidase inhibitor, clade B (ovalbumin), member 6
51700	CYB5R2	0.498832	9.46726e-05	cytochrome b5 reductase 2
127262	TPRG1L	-0.275662	9.47461e-05	tumor protein p63 regulated 1-like
7913	DEK	-0.360017	9.49777e-05	DEK proto-oncogene
64841	GNPNAT1	0.308464	9.52835e-05	glucosamine-phosphate N-acetyltransferase 1
6507	SLC1A3	0.537619	9.52681e-05	solute carrier family 1 (glial high affinity glutamate transporter), member 3
5784	PTPN14	0.254306	9.53855e-05	protein tyrosine phosphatase, non-receptor type 14
23310	NCAPD3	-0.385371	9.57104e-05	non-SMC condensin II complex, subunit D3
9620	CELSR1	0.680937	9.64347e-05	cadherin, EGF LAG seven-pass G-type receptor 1
23158	TBC1D9	0.295641	9.66519e-05	TBC1 domain family, member 9 (with GRAM domain)
27245	AHDC1	0.469008	9.73637e-05	AT hook, DNA binding motif, containing 1
23348	DOCK9	0.292788	9.78222e-05	dedicator of cytokinesis 9
55076	TMEM45A	0.342069	9.79084e-05	transmembrane protein 45A
9407	TMPRSS11D	0.91149	9.82502e-05	transmembrane protease, serine 11D
3156	HMGCR	-0.246046	9.99633e-05	3-hydroxy-3-methylglutaryl-CoA reductase
9780	PIEZO1	0.34827	0.00010001	piezo-type mechanosensitive ion channel component 1
3895	KTN1	0.270971	0.000100134	kinectin 1 (kinesin receptor)
5709	PSMD3	-0.24355	0.000100352	proteasome (prosome, macropain) 26S subunit, non-ATPase, 3
1337	COX6A1	-0.25801	0.000100471	cytochrome c oxidase subunit VIa polypeptide 1
280636	C11orf31	-0.373038	0.000100746	chromosome 11 open reading frame 31
65010	SLC26A6	-0.41196	0.000100732	solute carrier family 26 (anion exchanger), member 6
8884	SLC5A6	-0.379723	0.000100829	solute carrier family 5 (sodium/multivitamin and iodide cotransporter), member 6
1793	DOCK1	0.322999	0.000101007	dedicator of cytokinesis 1
1515	CTSV	0.477699	0.000101126	cathepsin V
25915	NDUFAF3	-0.367242	0.00010141	NADH dehydrogenase (ubiquinone) complex I, assembly factor 3
23399	CTDNEP1	-0.276718	0.000102284	CTD nuclear envelope phosphatase 1
132158	GLYCTK	-0.657506	0.000102285	glycerate kinase
57636	ARHGAP23	0.312687	0.000103018	Rho GTPase activating protein 23
2697	GJA1	-0.24231	0.000103297	gap junction protein, alpha 1, 43kDa
56971	CEACAM19	0.789062	0.000103728	carcinoembryonic antigen-related cell adhesion molecule 19
222584	FAM83B	0.327003	0.000103856	family with sequence similarity 83, member B
3294	HSD17B2	0.543236	0.000103851	hydroxysteroid (17-beta) dehydrogenase 2
10155	TRIM28	-0.238626	0.000104062	tripartite motif containing 28
85463	ZC3H12C	0.438497	0.000104922	zinc finger CCCH-type containing 12C
10245	TIMM17B	-0.398005	0.000105806	translocase of inner mitochondrial membrane 17 homolog B (yeast)
57405	SPC25	-0.78966	0.000106343	SPC25, NDC80 kinetochore complex component
6193	RPS5	-0.254805	0.000107247	ribosomal protein S5
10244	RABEPK	-0.427189	0.000107842	Rab9 effector protein with kelch motifs
29781	NCAPH2	-0.352545	0.000108016	non-SMC condensin II complex, subunit H2
23286	WWC1	0.289458	0.000108212	WW and C2 domain containing 1
5583	PRKCH	0.383032	0.000108375	protein kinase C, eta
23363	OBSL1	0.54917	0.000108762	obscurin-like 1
9315	NREP	0.435518	0.000109004	neuronal regeneration related protein
29072	SETD2	0.326963	0.000111089	SET domain containing 2
78995	C17orf53	-0.74043	0.000111358	chromosome 17 open reading frame 53
1058	CENPA	-0.731334	0.000111747	centromere protein A
9134	CCNE2	-0.62827	0.000112016	cyclin E2
9557	CHD1L	-0.320799	0.000112593	chromodomain helicase DNA binding protein 1-like
163	AP2B1	-0.231933	0.00011353	adaptor-related protein complex 2, beta 1 subunit
2542	SLC37A4	-0.455868	0.000113494	solute carrier family 37 (glucose-6-phosphate transporter), member 4
10804	GJB6	0.86185	0.000114707	gap junction protein, beta 6, 30kDa
85464	SSH2	0.327683	0.000115475	slingshot protein phosphatase 2
404550	C16orf74	-0.414232	0.000115617	chromosome 16 open reading frame 74
54876	DCAF16	0.596201	0.000115707	DDB1 and CUL4 associated factor 16
11315	PARK7	-0.254094	0.000115851	parkinson protein 7
5874	RAB27B	0.390397	0.000116412	RAB27B, member RAS oncogene family
1952	CELSR2	0.803221	0.000116562	cadherin, EGF LAG seven-pass G-type receptor 2
9805	SCRN1	0.257381	0.000116672	secernin 1
5660	PSAP	0.288982	0.000117165	prosaposin
55144	LRRC8D	-0.300617	0.000117677	leucine rich repeat containing 8 family, member D
80008	TMEM156	-0.527924	0.000118057	transmembrane protein 156
6204	RPS10	-0.617878	0.000118835	ribosomal protein S10
154043	CNKSR3	0.702265	0.000119049	CNKSR family member 3
8976	WASL	0.278138	0.000119198	Wiskott-Aldrich syndrome-like
85359	DGCR6L	-0.441885	0.000119708	DiGeorge syndrome critical region gene 6-like
56062	KLHL4	-0.501482	0.000119781	kelch-like family member 4
26035	GLCE	0.306718	0.000120074	glucuronic acid epimerase
54496	PRMT7	-0.433342	0.000120009	protein arginine methyltransferase 7
85363	TRIM5	0.332071	0.000120624	tripartite motif containing 5
254225	RNF169	0.363688	0.00012124	ring finger protein 169
5311	PKD2	-0.417582	0.000121395	polycystic kidney disease 2 (autosomal dominant)
10635	RAD51AP1	-0.663884	0.000121691	RAD51 associated protein 1
317762	CCDC85C	0.306643	0.000121987	coiled-coil domain containing 85C
79971	WLS	-0.283599	0.000121961	wntless Wnt ligand secretion mediator
4192	MDK	0.427299	0.000122663	midkine (neurite growth-promoting factor 2)
5393	EXOSC9	-0.430577	0.000122905	exosome component 9
11222	MRPL3	-0.277024	0.000122887	mitochondrial ribosomal protein L3
5901	RAN	-0.266583	0.000123272	RAN, member RAS oncogene family
79763	ISOC2	-0.37539	0.000123417	isochorismatase domain containing 2
134957	STXBP5	0.310606	0.000124026	syntaxin binding protein 5 (tomosyn)
338442	HCAR2	0.611935	0.000125012	hydroxycarboxylic acid receptor 2
23637	RABGAP1	0.312835	0.00012585	RAB GTPase activating protein 1
192670	AGO4	0.45024	0.000126056	argonaute RISC catalytic component 4
10459	MAD2L2	-0.395721	0.000126433	MAD2 mitotic arrest deficient-like 2 (yeast)
11180	WDR6	-0.25295	0.000126442	WD repeat domain 6
57456	KIAA1143	0.339071	0.000126694	KIAA1143
29094	LGALSL	0.716254	0.000127303	lectin, galactoside-binding-like
9588	PRDX6	-0.23269	0.000127267	peroxiredoxin 6
5036	PA2G4	-0.234951	0.000127745	proliferation-associated 2G4, 38kDa
637	BID	0.366547	0.000128473	BH3 interacting domain death agonist
26155	NOC2L	-0.249834	0.000128656	nucleolar complex associated 2 homolog (S. cerevisiae)
9824	ARHGAP11A	-0.434129	0.00012895	Rho GTPase activating protein 11A
8986	RPS6KA4	-0.274904	0.000128898	ribosomal protein S6 kinase, 90kDa, polypeptide 4
55704	CCDC88A	0.388074	0.000129225	coiled-coil domain containing 88A
NA	LOC100129361	-0.425603	0.000129393	NA
51073	MRPL4	-0.300684	0.000130113	mitochondrial ribosomal protein L4
373	TRIM23	-0.406841	0.000130164	tripartite motif containing 23
388677	NOTCH2NL	0.384654	0.000130277	notch 2 N-terminal like
23768	FLRT2	-0.266057	0.0001307	fibronectin leucine rich transmembrane protein 2
54982	CLN6	-0.341655	0.000131403	ceroid-lipofuscinosis, neuronal 6, late infantile, variant
23367	LARP1	0.267294	0.000131957	La ribonucleoprotein domain family, member 1
23097	CDK19	0.400716	0.000132245	cyclin-dependent kinase 19
467	ATF3	0.578516	0.000133074	activating transcription factor 3
55568	GALNT10	-0.250065	0.00013345	polypeptide N-acetylgalactosaminyltransferase 10
100132406	NBPF10	0.676715	0.000133937	neuroblastoma breakpoint family, member 10
6227	RPS21	-0.241475	0.000133904	ribosomal protein S21
9123	SLC16A3	-0.277383	0.000133804	solute carrier family 16 (monocarboxylate transporter), member 3
6597	SMARCA4	0.345706	0.000133939	SWI/SNF related, matrix associated, actin dependent regulator of chromatin, subfamily a, member 4
831	CAST	0.243337	0.000134199	calpastatin
10131	TRAP1	-0.270481	0.000135302	TNF receptor-associated protein 1
143458	LDLRAD3	0.410614	0.000135848	low density lipoprotein receptor class A domain containing 3
64946	CENPH	-0.626081	0.000136065	centromere protein H
7029	TFDP2	0.423756	0.000136314	transcription factor Dp-2 (E2F dimerization partner 2)
7443	VRK1	-0.420178	0.000137695	vaccinia related kinase 1
11339	OIP5	-0.792067	0.000138099	Opa interacting protein 5
2863	GPR39	-0.480953	0.000138587	G protein-coupled receptor 39
2820	GPD2	-0.293974	0.000139057	glycerol-3-phosphate dehydrogenase 2 (mitochondrial)
6304	SATB1	0.65903	0.000139451	SATB homeobox 1
2232	FDXR	-0.420952	0.00013997	ferredoxin reductase
9439	MED23	0.31839	0.000140665	mediator complex subunit 23
11079	RER1	-0.250351	0.000140926	retention in endoplasmic reticulum sorting receptor 1
84162	KIAA1109	0.345625	0.000141036	KIAA1109
55652	SLC48A1	-0.537863	0.000141226	solute carrier family 48 (heme transporter), member 1
11119	BTN3A1	0.513747	0.000141414	butyrophilin, subfamily 3, member A1
10328	EMC8	-0.353842	0.000141522	ER membrane protein complex subunit 8
121536	AEBP2	0.378073	0.000141716	AE binding protein 2
9923	ZBTB40	0.393705	0.000142671	zinc finger and BTB domain containing 40
255738	PCSK9	-0.392247	0.000142902	proprotein convertase subtilisin/kexin type 9
9610	RIN1	-0.392014	0.000143237	Ras and Rab interactor 1
3918	LAMC2	0.261547	0.000143943	laminin, gamma 2
1642	DDB1	-0.211889	0.000145601	damage-specific DNA binding protein 1, 127kDa
23613	ZMYND8	0.377094	0.000146145	zinc finger, MYND-type containing 8
84153	RNASEH2C	-0.394041	0.000146321	ribonuclease H2, subunit C
4726	NDUFS6	-0.331523	0.000146582	NADH dehydrogenase (ubiquinone) Fe-S protein 6, 13kDa (NADH-coenzyme Q reductase)
2791	GNG11	-0.531958	0.000147032	guanine nucleotide binding protein (G protein), gamma 11
112597	LINC00152	-0.550619	0.00014741	long intergenic non-protein coding RNA 152
2055	CLN8	-0.391595	0.000148137	ceroid-lipofuscinosis, neuronal 8 (epilepsy, progressive with mental retardation)
388115	C15orf52	-0.427835	0.000149068	chromosome 15 open reading frame 52
7189	TRAF6	0.367517	0.000149099	TNF receptor-associated factor 6, E3 ubiquitin protein ligase
NA	MIR4435-1HG	-0.526289	0.000150004	NA
26043	UBXN7	0.338182	0.000151306	UBX domain protein 7
10211	FLOT1	-0.44099	0.000151689	flotillin 1
6284	S100A13	-0.287246	0.000153594	S100 calcium binding protein A13
51660	MPC1	-0.447744	0.00015388	mitochondrial pyruvate carrier 1
64864	RFX7	0.308162	0.000155726	regulatory factor X, 7
6023	RMRP	-0.709477	0.000156042	RNA component of mitochondrial RNA processing endoribonuclease
259266	ASPM	-0.523589	0.00015697	asp (abnormal spindle) homolog, microcephaly associated (Drosophila)
23250	ATP11A	0.347978	0.000157376	ATPase, class VI, type 11A
6117	RPA1	-0.263416	0.000157337	replication protein A1, 70kDa
7494	XBP1	-0.251606	0.000158642	X-box binding protein 1
8862	APLN	0.450606	0.000158855	apelin
50509	COL5A3	0.71921	0.000159113	collagen, type V, alpha 3
6428	SRSF3	-0.273715	0.000159022	serine/arginine-rich splicing factor 3
64978	MRPL38	-0.362384	0.000159334	mitochondrial ribosomal protein L38
92211	CDHR1	0.809607	0.000159966	cadherin-related family member 1
11346	SYNPO	0.351107	0.000160454	synaptopodin
3615	IMPDH2	-0.235255	0.0001608	IMP (inosine 5'-monophosphate) dehydrogenase 2
113828	FAM83F	-0.395134	0.000161567	family with sequence similarity 83, member F
57007	ACKR3	0.338377	0.000161806	atypical chemokine receptor 3
5429	POLH	0.351334	0.000164056	polymerase (DNA directed), eta
5017	OVOL1	0.872527	0.000164794	ovo-like zinc finger 1
171568	POLR3H	-0.271489	0.000166567	polymerase (RNA) III (DNA directed) polypeptide H (22.9kD)
25777	SUN2	0.36683	0.000166887	Sad1 and UNC84 domain containing 2
171177	RHOV	0.881001	0.00016774	ras homolog family member V
57605	PITPNM2	0.488973	0.00016895	phosphatidylinositol transfer protein, membrane-associated 2
59338	PLEKHA1	0.256503	0.000169228	pleckstrin homology domain containing, family A (phosphoinositide binding specific) member 1
3713	IVL	0.869592	0.000170945	involucrin
118472	ZNF511	-0.499137	0.000170854	zinc finger protein 511
55388	MCM10	-0.662244	0.000172084	minichromosome maintenance complex component 10
8851	CDK5R1	0.490605	0.000172274	cyclin-dependent kinase 5, regulatory subunit 1 (p35)
3241	HPCAL1	-0.41873	0.000172562	hippocalcin-like 1
64919	BCL11B	0.650902	0.000174486	B-cell CLL/lymphoma 11B (zinc finger protein)
23568	ARL2BP	-0.279761	0.000174747	ADP-ribosylation factor-like 2 binding protein
8497	PPFIA4	0.811993	0.00017485	protein tyrosine phosphatase, receptor type, f polypeptide (PTPRF), interacting protein (liprin), alpha 4
8650	NUMB	0.267624	0.000175861	numb homolog (Drosophila)
80342	TRAF3IP3	0.548425	0.000176058	TRAF3 interacting protein 3
4615	MYD88	0.303135	0.000177923	myeloid differentiation primary response 88
81688	C6orf62	0.268375	0.000179231	chromosome 6 open reading frame 62
200634	KRTCAP3	-0.528437	0.000179354	keratinocyte associated protein 3
90701	SEC11C	-0.397833	0.00017992	SEC11 homolog C (S. cerevisiae)
58477	SRPRB	-0.271395	0.000180007	signal recognition particle receptor, B subunit
NA	GPR56	-0.275432	0.00018042	NA
10721	POLQ	-0.669536	0.000180352	polymerase (DNA directed), theta
5939	RBMS2	0.249688	0.000180411	RNA binding motif, single stranded interacting protein 2
10284	SAP18	-0.271086	0.000182717	Sin3A-associated protein, 18kDa
2356	FPGS	-0.280203	0.000183267	folylpolyglutamate synthase
54557	SGTB	0.415723	0.000184843	small glutamine-rich tetratricopeptide repeat (TPR)-containing, beta
83857	TMTC1	0.44959	0.000185031	transmembrane and tetratricopeptide repeat containing 1
2162	F13A1	0.802816	0.000186219	coagulation factor XIII, A1 polypeptide
6950	TCP1	-0.262441	0.000186704	t-complex 1
8672	EIF4G3	0.325009	0.000188511	eukaryotic translation initiation factor 4 gamma, 3
55573	CDV3	0.257077	0.000189619	CDV3 homolog (mouse)
64393	ZMAT3	-0.30592	0.000189519	zinc finger, matrin-type 3
11076	TPPP	0.80249	0.000190679	tubulin polymerization promoting protein
5250	SLC25A3	-0.226042	0.000190941	solute carrier family 25 (mitochondrial carrier; phosphate carrier), member 3
6764	ST5	-0.317485	0.000193878	suppression of tumorigenicity 5
10969	EBNA1BP2	-0.285085	0.000194673	EBNA1 binding protein 2
10544	PROCR	-0.287489	0.000194623	protein C receptor, endothelial
2870	GRK6	-0.36354	0.000196212	G protein-coupled receptor kinase 6
6726	SRP9	-0.268375	0.000196552	signal recognition particle 9kDa
4907	NT5E	0.3146	0.000198602	5'-nucleotidase, ecto (CD73)
153768	PRELID2	0.551774	0.000198817	PRELI domain containing 2
131368	ZPLD1	0.559968	0.00020172	zona pellucida-like domain containing 1
29855	UBN1	0.280721	0.000202197	ubinuclein 1
8439	NSMAF	-0.326833	0.000203551	neutral sphingomyelinase (N-SMase) activation associated factor
2079	ERH	-0.293592	0.000203803	enhancer of rudimentary homolog (Drosophila)
9917	FAM20B	0.294979	0.000203788	family with sequence similarity 20, member B
1839	HBEGF	-0.360279	0.000205068	heparin-binding EGF-like growth factor
9520	NPEPPS	0.279292	0.000205192	aminopeptidase puromycin sensitive
29789	OLA1	-0.290607	0.000206613	Obg-like ATPase 1
2734	GLG1	0.264354	0.000207188	golgi glycoprotein 1
80279	CDK5RAP3	-0.358607	0.000208522	CDK5 regulatory subunit associated protein 3
3725	JUN	0.322552	0.000208912	jun proto-oncogene
10572	SIVA1	-0.353706	0.000209152	SIVA1, apoptosis-inducing factor
66036	MTMR9	-0.342432	0.000210809	myotubularin related protein 9
79042	TSEN34	-0.294965	0.000213368	TSEN34 tRNA splicing endonuclease subunit
10093	ARPC4	-0.249293	0.000214435	actin related protein 2/3 complex, subunit 4, 20kDa
22829	NLGN4Y	0.4667	0.000215455	neuroligin 4, Y-linked
113000	RPUSD1	-0.35137	0.000215353	RNA pseudouridylate synthase domain containing 1
1265	CNN2	-0.221902	0.000217535	calponin 2
7431	VIM	-0.255299	0.000218226	vimentin
51458	RHCG	0.860848	0.000219313	Rh family, C glycoprotein
91862	MARVELD3	0.461462	0.000219676	MARVEL domain containing 3
1288	COL4A6	0.398146	0.000220829	collagen, type IV, alpha 6
8476	CDC42BPA	0.269407	0.000221562	CDC42 binding protein kinase alpha (DMPK-like)
84189	SLITRK6	-0.418672	0.000221749	SLIT and NTRK-like family, member 6
196441	ZFC3H1	0.348039	0.000222076	zinc finger, C3H1-type containing
6633	SNRPD2	-0.243533	0.000222667	small nuclear ribonucleoprotein D2 polypeptide 16.5kDa
55135	WRAP53	-0.421051	0.000222713	WD repeat containing, antisense to TP53
84331	FAM195A	-0.528782	0.000223497	family with sequence similarity 195, member A
58478	ENOPH1	-0.314399	0.000223774	enolase-phosphatase 1
22993	HMGXB3	-0.279605	0.000224038	HMG box domain containing 3
54414	SIAE	0.29768	0.000224834	sialic acid acetylesterase
113246	C12orf57	-0.352116	0.000225353	chromosome 12 open reading frame 57
6197	RPS6KA3	0.25392	0.000226155	ribosomal protein S6 kinase, 90kDa, polypeptide 3
1475	CSTA	0.319033	0.000227414	cystatin A (stefin A)
26229	B3GAT3	-0.401958	0.000228143	beta-1,3-glucuronyltransferase 3
6925	TCF4	0.464635	0.000228966	transcription factor 4
2778	GNAS	0.26521	0.000230029	GNAS complex locus
55196	KIAA1551	0.461563	0.000233565	KIAA1551
57107	PDSS2	-0.391784	0.000233577	prenyl (decaprenyl) diphosphate synthase, subunit 2
100287314	LINC00941	-0.517641	0.000234017	long intergenic non-protein coding RNA 941
6617	SNAPC1	0.367706	0.000234554	small nuclear RNA activating complex, polypeptide 1, 43kDa
253260	RICTOR	0.353699	0.000234879	RPTOR independent companion of MTOR, complex 2
7916	PRRC2A	0.325942	0.000236486	proline-rich coiled-coil 2A
8576	STK16	-0.35497	0.000237371	serine/threonine kinase 16
375757	SWI5	-0.418487	0.000238852	SWI5 recombination repair homolog (yeast)
2588	GALNS	0.474534	0.000239849	galactosamine (N-acetyl)-6-sulfatase
5706	PSMC6	-0.272679	0.000241442	proteasome (prosome, macropain) 26S subunit, ATPase, 6
6836	SURF4	-0.213024	0.000241675	surfeit 4
533	ATP6V0B	-0.265986	0.000242667	ATPase, H+ transporting, lysosomal 21kDa, V0 subunit b
3329	HSPD1	-0.318735	0.000243061	heat shock 60kDa protein 1 (chaperonin)
388524	RPSAP58	-0.293182	0.000243112	ribosomal protein SA pseudogene 58
254065	BRWD3	0.349213	0.000243813	bromodomain and WD repeat domain containing 3
64849	SLC13A3	0.597905	0.000244192	solute carrier family 13 (sodium-dependent dicarboxylate transporter), member 3
1021	CDK6	-0.239043	0.000244844	cyclin-dependent kinase 6
9935	MAFB	0.674621	0.000245189	v-maf avian musculoaponeurotic fibrosarcoma oncogene homolog B
55716	LMBR1L	0.347976	0.000246149	limb development membrane protein 1-like
84545	MRPL43	-0.312348	0.000248514	mitochondrial ribosomal protein L43
27154	BRPF3	0.411183	0.000248956	bromodomain and PHD finger containing, 3
286410	ATP11C	0.314321	0.000249494	ATPase, class VI, type 11C
79157	MFSD11	-0.341738	0.000252085	major facilitator superfamily domain containing 11
56654	NPDC1	-0.390083	0.000251981	neural proliferation, differentiation and control, 1
84679	SLC9A7	0.387366	0.000254504	solute carrier family 9, subfamily A (NHE7, cation proton antiporter 7), member 7
11151	CORO1A	-0.386961	0.000255577	coronin, actin binding protein, 1A
9136	RRP9	-0.364667	0.000256171	ribosomal RNA processing 9, small subunit (SSU) processome component, homolog (yeast)
57614	KIAA1468	-0.331173	0.000257231	KIAA1468
10250	SRRM1	0.324964	0.000257199	serine/arginine repetitive matrix 1
3145	HMBS	-0.413971	0.000257599	hydroxymethylbilane synthase
55604	LRRC16A	0.342685	0.000259556	leucine rich repeat containing 16A
8710	SERPINB7	0.71082	0.000264473	serpin peptidase inhibitor, clade B (ovalbumin), member 7
9528	TMEM59	0.253839	0.000265537	transmembrane protein 59
NA	ZFYVE20	0.323246	0.000265535	NA
3913	LAMB2	0.396764	0.000267083	laminin, beta 2 (laminin S)
6434	TRA2B	-0.277205	0.000267172	transformer 2 beta homolog (Drosophila)
85415	RHPN2	0.475716	0.000269141	rhophilin, Rho GTPase binding protein 2
2873	GPS1	-0.268735	0.000269495	G protein pathway suppressor 1
160897	GPR180	-0.337617	0.000270608	G protein-coupled receptor 180
2153	F5	0.819698	0.000271165	coagulation factor V (proaccelerin, labile factor)
9522	SCAMP1	-0.25843	0.000271315	secretory carrier membrane protein 1
5903	RANBP2	0.250098	0.000272625	RAN binding protein 2
23203	PMPCA	-0.249359	0.000273982	peptidase (mitochondrial processing) alpha
3853	KRT6A	0.560438	0.000275067	keratin 6A, type II
55611	OTUB1	-0.23955	0.000275248	OTU deubiquitinase, ubiquitin aldehyde binding 1
79642	ARSJ	-0.310777	0.00027637	arylsulfatase family, member J
54458	PRR13	-0.235886	0.000279988	proline rich 13
23645	PPP1R15A	0.309166	0.000280505	protein phosphatase 1, regulatory subunit 15A
4790	NFKB1	0.246587	0.000281319	nuclear factor of kappa light polypeptide gene enhancer in B-cells 1
4176	MCM7	-0.660175	0.000282221	minichromosome maintenance complex component 7
11010	GLIPR1	-0.311733	0.000282905	GLI pathogenesis-related 1
1992	SERPINB1	0.778976	0.000282827	serpin peptidase inhibitor, clade B (ovalbumin), member 1
9060	PAPSS2	0.306399	0.000285984	3'-phosphoadenosine 5'-phosphosulfate synthase 2
25831	HECTD1	0.230497	0.000286906	HECT domain containing E3 ubiquitin protein ligase 1
7090	TLE3	0.387302	0.000287444	transducin-like enhancer of split 3
55572	FOXRED1	-0.452298	0.000288304	FAD-dependent oxidoreductase domain containing 1
740	MRPL49	-0.319327	0.00028818	mitochondrial ribosomal protein L49
7325	UBE2E2	0.346933	0.00028881	ubiquitin-conjugating enzyme E2E 2
10263	CDK2AP2	-0.396158	0.000291166	cyclin-dependent kinase 2 associated protein 2
8821	INPP4B	-0.395722	0.000293219	inositol polyphosphate-4-phosphatase, type II, 105kDa
6500	SKP1	-0.244647	0.000293488	S-phase kinase-associated protein 1
9380	GRHPR	-0.278241	0.000294429	glyoxylate reductase/hydroxypyruvate reductase
54920	DUS2	-0.397461	0.000295298	dihydrouridine synthase 2
9783	RIMS3	0.737602	0.0002963	regulating synaptic membrane exocytosis 3
10436	EMG1	-0.304703	0.000297763	EMG1 N1-specific pseudouridine methyltransferase
23608	MKRN1	0.265507	0.000297667	makorin ring finger protein 1
126133	ALDH16A1	-0.360286	0.000299431	aldehyde dehydrogenase 16 family, member A1
80790	CMIP	0.286332	0.000299749	c-Maf inducing protein
100652999	LOC100652999	0.420502	0.00030029	uncharacterized LOC100652999
3732	CD82	0.291765	0.000302886	CD82 molecule
134147	CMBL	-0.412386	0.000304081	carboxymethylenebutenolidase homolog (Pseudomonas)
84659	RNASE7	0.337221	0.00030402	ribonuclease, RNase A family, 7
9423	NTN1	0.778242	0.000304747	netrin 1
55690	PACS1	0.328825	0.000304657	phosphofurin acidic cluster sorting protein 1
23369	PUM2	0.240913	0.000304661	pumilio RNA-binding family member 2
10413	YAP1	0.234086	0.000304343	Yes-associated protein 1
1803	DPP4	0.469516	0.000305219	dipeptidyl-peptidase 4
157378	TMEM65	0.362983	0.000306391	transmembrane protein 65
10591	DNPH1	-0.456019	0.000306811	2'-deoxynucleoside 5'-phosphate N-hydrolase 1
6727	SRP14	-0.239623	0.00030689	signal recognition particle 14kDa (homologous Alu RNA binding protein)
48	ACO1	-0.253917	0.000308855	aconitase 1, soluble
2296	FOXC1	0.522749	0.000308557	forkhead box C1
5805	PTS	-0.374496	0.000308874	6-pyruvoyltetrahydropterin synthase
643155	SMIM15	0.29687	0.000310484	small integral membrane protein 15
2937	GSS	-0.272013	0.000310651	glutathione synthetase
3312	HSPA8	-0.258794	0.000310945	heat shock 70kDa protein 8
6451	SH3BGRL	0.286044	0.000311882	SH3 domain binding glutamate-rich protein like
51351	ZNF117	0.806281	0.000314591	zinc finger protein 117
896	CCND3	-0.251023	0.000315052	cyclin D3
8673	VAMP8	-0.264197	0.000315056	vesicle-associated membrane protein 8
4763	NF1	-0.257872	0.000318743	neurofibromin 1
9578	CDC42BPB	0.279013	0.000319683	CDC42 binding protein kinase beta (DMPK-like)
10567	RABAC1	-0.325709	0.000319883	Rab acceptor 1 (prenylated)
10551	AGR2	-0.723986	0.000322069	anterior gradient 2
5426	POLE	-0.393682	0.000326595	polymerase (DNA directed), epsilon, catalytic subunit
23474	ETHE1	-0.303347	0.000327593	ethylmalonic encephalopathy 1
7321	UBE2D1	0.34546	0.000328319	ubiquitin-conjugating enzyme E2D 1
4782	NFIC	0.390338	0.000331008	nuclear factor I/C (CCAAT-binding transcription factor)
57146	TMEM159	0.321135	0.00033654	transmembrane protein 159
1287	COL4A5	0.333608	0.00033687	collagen, type IV, alpha 5
1258	CNGB1	0.511365	0.00033718	cyclic nucleotide gated channel beta 1
5210	PFKFB4	0.367877	0.000337605	6-phosphofructo-2-kinase/fructose-2,6-biphosphatase 4
85458	DIXDC1	-0.365204	0.000338699	DIX domain containing 1
2318	FLNC	0.290977	0.000340117	filamin C, gamma
56981	PRDM11	0.503284	0.00034026	PR domain containing 11
6830	SUPT6H	0.237458	0.000339949	suppressor of Ty 6 homolog (S. cerevisiae)
100874014	NAV2-AS2	0.676242	0.000340991	NAV2 antisense RNA 2
1820	ARID3A	0.579527	0.000343162	AT rich interactive domain 3A (BRIGHT-like)
6217	RPS16	-0.244346	0.000343148	ribosomal protein S16
5150	PDE7A	0.282388	0.000343708	phosphodiesterase 7A
26130	GAPVD1	0.263276	0.00034853	GTPase activating protein and VPS9 domains 1
7145	TNS1	0.519171	0.00034847	tensin 1
822	CAPG	0.308255	0.000349034	capping protein (actin filament), gelsolin-like
157313	CDCA2	-0.578299	0.000350561	cell division cycle associated 2
57466	SCAF4	0.327939	0.00035178	SR-related CTD-associated factor 4
8091	HMGA2	-0.291833	0.000355418	high mobility group AT-hook 2
23642	SNHG1	-0.4526	0.000357739	small nucleolar RNA host gene 1
2014	EMP3	-0.327092	0.000359711	epithelial membrane protein 3
9703	KIAA0100	-0.211456	0.000359934	KIAA0100
23529	CLCF1	0.643115	0.000360452	cardiotrophin-like cytokine factor 1
4720	NDUFS2	-0.251866	0.000361567	NADH dehydrogenase (ubiquinone) Fe-S protein 2, 49kDa (NADH-coenzyme Q reductase)
103	ADAR	0.278563	0.000364001	adenosine deaminase, RNA-specific
124637	CYB5D1	-0.434972	0.000365326	cytochrome b5 domain containing 1
144100	PLEKHA7	0.815854	0.000365507	pleckstrin homology domain containing, family A member 7
11113	CIT	-0.525859	0.000368219	citron rho-interacting serine/threonine kinase
2091	FBL	-0.247614	0.000368202	fibrillarin
10465	PPIH	-0.367243	0.00037305	peptidylprolyl isomerase H (cyclophilin H)
51253	MRPL37	-0.258306	0.000377265	mitochondrial ribosomal protein L37
5564	PRKAB1	-0.347535	0.000379728	protein kinase, AMP-activated, beta 1 non-catalytic subunit
387066	SNHG5	-0.234472	0.000379844	small nucleolar RNA host gene 5
10901	DHRS4	-0.38072	0.000381573	dehydrogenase/reductase (SDR family) member 4
1000	CDH2	-0.657973	0.00038253	cadherin 2, type 1, N-cadherin (neuronal)
142891	SAMD8	0.292529	0.000383842	sterile alpha motif domain containing 8
1902	LPAR1	-0.277648	0.000387579	lysophosphatidic acid receptor 1
8463	TEAD2	-0.344762	0.00039115	TEA domain family member 2
6590	SLPI	0.826051	0.000392773	secretory leukocyte peptidase inhibitor
55275	VPS53	0.288888	0.000393424	vacuolar protein sorting 53 homolog (S. cerevisiae)
10863	ADAM28	0.613837	0.00039556	ADAM metallopeptidase domain 28
23380	SRGAP2	0.36523	0.00039572	SLIT-ROBO Rho GTPase activating protein 2
9371	KIF3B	-0.274785	0.000397154	kinesin family member 3B
60412	EXOC4	0.259864	0.000399049	exocyst complex component 4
84310	C7orf50	-0.332289	0.000404058	chromosome 7 open reading frame 50
79102	RNF26	-0.319034	0.000406595	ring finger protein 26
113675	SDSL	-0.488432	0.000408853	serine dehydratase-like
1645	AKR1C1	-0.667181	0.000413414	aldo-keto reductase family 1, member C1
127281	FAM213B	-0.351733	0.000413876	family with sequence similarity 213, member B
54165	DCUN1D1	-0.304101	0.000415952	DCN1, defective in cullin neddylation 1, domain containing 1
3909	LAMA3	0.272959	0.000416215	laminin, alpha 3
513	ATP5D	-0.397567	0.000421719	ATP synthase, H+ transporting, mitochondrial F1 complex, delta subunit
10101	NUBP2	-0.324957	0.000422174	nucleotide binding protein 2
114788	CSMD3	-0.565508	0.000422592	CUB and Sushi multiple domains 3
5536	PPP5C	-0.310708	0.000423272	protein phosphatase 5, catalytic subunit
60314	C12orf10	-0.384948	0.000423943	chromosome 12 open reading frame 10
9709	HERPUD1	-0.238154	0.000423757	homocysteine-inducible, endoplasmic reticulum stress-inducible, ubiquitin-like domain member 1
10483	SEC23B	-0.233599	0.000425046	Sec23 homolog B (S. cerevisiae)
256281	NUDT14	-0.409912	0.000426343	nudix (nucleoside diphosphate linked moiety X)-type motif 14
23362	PSD3	-0.352244	0.000428251	pleckstrin and Sec7 domain containing 3
26001	RNF167	-0.25333	0.000428846	ring finger protein 167
10202	DHRS2	-0.821318	0.000430012	dehydrogenase/reductase (SDR family) member 2
23523	CABIN1	0.340996	0.000434493	calcineurin binding protein 1
3397	ID1	0.399507	0.000438047	inhibitor of DNA binding 1, dominant negative helix-loop-helix protein
26273	FBXO3	0.315856	0.000440159	F-box protein 3
283450	HECTD4	0.354467	0.000440053	HECT domain containing E3 ubiquitin protein ligase 4
255189	PLA2G4F	0.768671	0.000442893	phospholipase A2, group IVF
4053	LTBP2	0.311349	0.000444303	latent transforming growth factor beta binding protein 2
672	BRCA1	-0.52954	0.000448201	breast cancer 1, early onset
83694	RPS6KL1	-0.765817	0.000448387	ribosomal protein S6 kinase-like 1
51109	RDH11	-0.239374	0.000453051	retinol dehydrogenase 11 (all-trans/9-cis/11-cis)
5223	PGAM1	-0.21507	0.000454122	phosphoglycerate mutase 1 (brain)
10560	SLC19A2	-0.397037	0.000454824	solute carrier family 19 (thiamine transporter), member 2
152137	CCDC50	0.267789	0.00045923	coiled-coil domain containing 50
4201	MEA1	-0.306404	0.000459772	male-enhanced antigen 1
81853	TMEM14B	-0.317096	0.000461142	transmembrane protein 14B
5695	PSMB7	-0.251584	0.000462275	proteasome (prosome, macropain) subunit, beta type, 7
7353	UFD1L	-0.248982	0.000463624	ubiquitin fusion degradation 1 like (yeast)
89941	RHOT2	-0.308415	0.000463881	ras homolog family member T2
51752	ERAP1	0.231262	0.000465081	endoplasmic reticulum aminopeptidase 1
5872	RAB13	0.254467	0.000466024	RAB13, member RAS oncogene family
23235	SIK2	0.347556	0.000469666	salt-inducible kinase 2
57650	KIAA1524	-0.456307	0.000474895	KIAA1524
328	APEX1	-0.254458	0.000476183	APEX nuclease (multifunctional DNA repair enzyme) 1
308	ANXA5	-0.226226	0.000477931	annexin A5
55000	TUG1	0.24024	0.000481184	taurine up-regulated 1 (non-protein coding)
9757	KMT2B	0.449389	0.000481923	lysine (K)-specific methyltransferase 2B
285386	TPRG1	-0.660771	0.000483513	tumor protein p63 regulated 1
11127	KIF3A	0.395842	0.00048413	kinesin family member 3A
58472	SQRDL	-0.201787	0.000485077	sulfide quinone reductase-like (yeast)
10195	ALG3	-0.278227	0.000489685	ALG3, alpha-1,3- mannosyltransferase
9665	KIAA0430	0.267738	0.000489728	KIAA0430
8609	KLF7	0.280252	0.000489567	Kruppel-like factor 7 (ubiquitous)
400961	PAIP2B	0.701995	0.000490103	poly(A) binding protein interacting protein 2B
26608	TBL2	-0.274482	0.00048945	transducin (beta)-like 2
126003	TRAPPC5	-0.357385	0.000489324	trafficking protein particle complex 5
91544	UBXN11	-0.75339	0.000490222	UBX domain protein 11
5465	PPARA	0.312556	0.000490685	peroxisome proliferator-activated receptor alpha
102465432	MIR6723	0.332155	0.000490991	microRNA 6723
100499177	THAP9-AS1	0.619759	0.000491379	THAP9 antisense RNA 1
26012	NSMF	-0.287719	0.000493215	NMDA receptor synaptonuclear signaling and neuronal migration factor
649159	LINC00273	-0.703709	0.000495384	long intergenic non-protein coding RNA 273
51571	FAM49B	-0.273787	0.000496951	family with sequence similarity 49, member B
1263	PLK3	-0.33958	0.000496841	polo-like kinase 3
3688	ITGB1	0.210679	0.000497244	integrin, beta 1 (fibronectin receptor, beta polypeptide, antigen CD29 includes MDF2, MSK12)
57472	CNOT6	0.259061	0.000498307	CCR4-NOT transcription complex, subunit 6
5194	PEX13	0.28136	0.000498548	peroxisomal biogenesis factor 13
286451	YIPF6	0.284014	0.000498611	Yip1 domain family, member 6
27	ABL2	0.299891	0.000502364	ABL proto-oncogene 2, non-receptor tyrosine kinase
22838	RNF44	0.369735	0.000502863	ring finger protein 44
6700	SPRR2A	0.802455	0.000504292	small proline-rich protein 2A
3313	HSPA9	-0.238746	0.000504598	heat shock 70kDa protein 9 (mortalin)
10402	ST3GAL6	0.572982	0.000505185	ST3 beta-galactoside alpha-2,3-sialyltransferase 6
9784	SNX17	-0.223215	0.000508806	sorting nexin 17
760	CA2	0.397281	0.00050927	carbonic anhydrase II
9894	TELO2	-0.357931	0.000509344	telomere maintenance 2
5217	PFN2	-0.205632	0.000512147	profilin 2
375056	MIA3	0.269812	0.000513529	melanoma inhibitory activity family, member 3
29968	PSAT1	-0.343177	0.000515557	phosphoserine aminotransferase 1
6199	RPS6KB2	-0.264496	0.000515632	ribosomal protein S6 kinase, 70kDa, polypeptide 2
100874085	NUCB1-AS1	0.397934	0.00051696	NUCB1 antisense RNA 1
6655	SOS2	0.290607	0.000521403	son of sevenless homolog 2 (Drosophila)
54	ACP5	0.410645	0.000523986	acid phosphatase 5, tartrate resistant
7453	WARS	-0.238674	0.000526396	tryptophanyl-tRNA synthetase
[truncated: 2,923 more rows]
