# Supplementary material for: Exosomes from endothelial progenitor cells improve outcomes of the lipopolysaccharide-induced acute lung injury
Source: Crit Care. 2019 Feb 13;23:44. doi: 10.1186/s13054-019-2339-3 (PMC6373158; doi:10.1186/s13054-019-2339-3)
Supplement: Supplementary file 2 — The RNA sequencing results showed genes were significantly altered by overexpression of miR-126-5p in SAECs. Human small airway epithelial cells (SAECs) were transfected with either control miRNA or miR-126-5p mimic for 48 h, and total RNA was isolated for RNA sequencing analysis. Genes significantly altered by miR-126-5p were listed. (XLSX 433 kb) [file 13054_2019_2339_MOESM2_ESM.xlsx]

## Sheet: Sheet1
geneID	GeneName	log2FoldChange	pvalue	GeneDescription
ENSG00000128965	CHAC1	-4.6853	1.3914e-122	MAP-kinase_activating_death_domain
ENSG00000113739	STC2	-3.8395	4.9238e-119	HCG1658703;_Putative_uncharacterized_protein_FLJ11235;_Uncharacterized_protein;_cDNA_FLJ11235_fis_clone_PLACE1008488_
ENSG00000101255	TRIB3	-3.3691	2.6116e-99	microtubule_associated_serine/threonine_kinase_2
ENSG00000128165	ADM2	-4.6403	9.7696e-85	T_cell_receptor_beta_joining_2-5
ENSG00000140044	JDP2	-3.0601	9.5983e-72	T_cell_receptor_beta_joining_2-4
ENSG00000100889	PCK2	-3.7819	1.0203e-67	-
ENSG00000092621	PHGDH	-3.7751	2.5756e-66	T_cell_receptor_beta_joining_2-3
ENSG00000145824	CXCL14	-4.6784	1.5305e-63	T_cell_receptor_beta_joining_2-2P_(non-functional)
ENSG00000166123	GPT2	-2.1535	3.6184e-60	T_cell_receptor_beta_joining_2-2
ENSG00000157514	TSC22D3	-2.818	3.1484e-59	T_cell_receptor_beta_joining_2-1
ENSG00000086548	CEACAM6	1.9105	8.8446e-59	zinc_finger_protein_32
ENSG00000143013	LMO4	-2.2917	1.2664e-58	-
ENSG00000070669	ASNS	-3.7014	6.4947e-58	microRNA_4720
ENSG00000181333	HEPHL1	2.3801	2.8477e-56	LIM_domain_binding_2
ENSG00000130766	SESN2	-1.9639	2.169e-52	neuroblastoma_breakpoint_family_member_7
ENSG00000154734	ADAMTS1	2.7485	5.3018e-51	-
ENSG00000255717	SNHG1	-2.9612	1.5258e-48	-
ENSG00000116761	CTH	-3.3973	2.7274e-48	-
ENSG00000136167	LCP1	3.8007	1.0187e-46	PDZ_domain_containing_1_pseudogene_1
ENSG00000204389	HSPA1A	2.8558	1.1211e-46	-
ENSG00000204388	HSPA1B	2.4146	5.0028e-46	-
ENSG00000117407	ARTN	-2.6332	1.6632e-43	-
ENSG00000135069	PSAT1	-2.853	3.2488e-43	histone_cluster_1_H1e
ENSG00000167755	KLK6	3.3434	5.809e-43	leucine_rich_adaptor_protein_1-like
ENSG00000065911	MTHFD2	-1.758	7.4658e-43	-
ENSG00000149043	SYT8	-3.2845	1.1982e-42	-
ENSG00000233016	SNHG7	-2.6229	2.4518e-41	-
ENSG00000136869	TLR4	3.4822	2.9635e-40	pyruvate_dehydrogenase_(lipoamide)_beta
ENSG00000241794	SPRR2A	2.7416	2.9748e-40	-
ENSG00000105939	ZC3HAV1	2.0481	5.5129e-38	-
ENSG00000006652	IFRD1	-2.1259	9.9518e-37	-
ENSG00000180596	HIST1H2BC	2.2922	1.0594e-36	-
ENSG00000160200	CBS	-4.0449	1.173e-36	-
ENSG00000146733	PSPH	-1.6808	1.6965e-36	-
ENSG00000125144	MT1G	3.1884	4.2487e-36	-
ENSG00000120457	KCNJ5	-2.8054	2.8596e-35	-
ENSG00000168209	DDIT4	-1.3345	6.7486e-35	olfactory_receptor_family_52_subfamily_K_member_3_pseudogene
ENSG00000138675	FGF5	2.9047	1.588e-34	-
ENSG00000128272	ATF4	-2.3011	1.7992e-34	keratin_8_pseudogene_15
ENSG00000109971	HSPA8	2.3077	2.7587e-34	-
ENSG00000167754	KLK5	2.6687	2.967e-34	-
ENSG00000090861	AARS	-1.8173	2.3753e-33	-
ENSG00000077942	FBLN1	-1.9843	3.5398e-33	-
ENSG00000163207	IVL	1.8269	5.0434e-33	-
ENSG00000188229	TUBB4B	1.32	9.9851e-33	-
ENSG00000120738	EGR1	-1.8374	3.2629e-32	mitochondrial_ribosomal_protein_L49
ENSG00000100292	HMOX1	2.7742	4.0819e-32	cytochrome_P450_family_2_subfamily_D_polypeptide_8_pseudogene_1
ENSG00000100526	CDKN3	-2.4866	4.5022e-32	CDC42_effector_protein_(Rho_GTPase_binding)_2
ENSG00000196517	SLC6A9	-2.8735	6.3319e-32	-
ENSG00000198910	L1CAM	1.3988	2.1328e-31	family_with_sequence_similarity_133_member_C_pseudogene
ENSG00000170454	KRT75	2.0025	2.2528e-31	RANBP2-like_and_GRIP_domain_containing_6
ENSG00000187840	EIF4EBP1	-2.1918	3.1615e-31	BMS1_pseudogene_2
ENSG00000119812	FAM98A	1.4223	1.0927e-30	solute_carrier_family_25_(mitochondrial_carrier;_adenine_nucleotide_translocator)_member_5_pseudogene_9
ENSG00000205413	SAMD9	1.9292	3.1319e-30	UDP_glucuronosyltransferase_2_family_polypeptide_B29_pseudogene
ENSG00000164104	HMGB2	-2.1516	4.9759e-30	-
ENSG00000087128	TMPRSS11E	2.1486	8.8426e-30	-
ENSG00000165434	PGM2L1	2.0006	1.1367e-29	ATPase_H+_transporting_lysosomal_31kDa_V1_subunit_E2
ENSG00000176907	C8orf4	-5.0169	2.3751e-29	-
ENSG00000137267	TUBB2A	1.5288	2.9635e-29	-
ENSG00000067798	NAV3	4.1265	3.0718e-29	kelch-like_family_member_17
ENSG00000013588	GPRC5A	1.8003	2.1479e-28	-
ENSG00000167552	TUBA1A	2.216	2.9123e-28	zinc_finger_CCHC_domain_containing_13
ENSG00000112715	VEGFA	-1.6859	8.3423e-28	N-terminal_asparagine_amidase_pseudogene_2
ENSG00000113070	HBEGF	-1.4771	1.1501e-27	metallothionein_2_pseudogene_1
ENSG00000103257	SLC7A5	-1.4655	1.2512e-27	WD_repeat_domain_64
ENSG00000101384	JAG1	-1.2875	1.6896e-27	testis-specific_transcript_Y-linked_25_pseudogene
ENSG00000110092	CCND1	1.6887	3.7938e-27	kinesin_family_member_26B
ENSG00000139508	SLC46A3	1.9591	5.745e-27	kelch-like_family_member_35
ENSG00000116584	ARHGEF2	-1.3232	5.7572e-27	septin_5
ENSG00000163735	CXCL5	2.7821	8.1372e-27	-
ENSG00000090889	KIF4A	-1.6736	8.1399e-27	eukaryotic_translation_initiation_factor_4E_nuclear_import_factor_1
ENSG00000102218	RP2	1.7067	1.157e-26	leucine_rich_repeat_containing_26
ENSG00000109321	AREG	-1.5545	1.4952e-26	tripartite_motif_containing_46
ENSG00000117289	TXNIP	-1.4288	2.2321e-26	keratinocyte_associated_protein_2
ENSG00000115902	SLC1A4	-1.6138	4.9397e-26	chemokine_(C-X-C_motif)_receptor_1
ENSG00000178934	LGALS7B	-2.711	6.6863e-26	actin_related_protein_2/3_complex_subunit_2_34kDa
ENSG00000269893	SNHG8	-2.4402	1.069e-25	TSSK6_activating_co-chaperone
ENSG00000110619	CARS	-1.4045	2.75e-25	chaperonin_containing_TCP1_subunit_3_(gamma)
ENSG00000230937	MIR205HG	-1.7619	3.5912e-25	-
ENSG00000178695	KCTD12	1.6643	4.9659e-25	nuclear_factor_I/A
ENSG00000138061	CYP1B1	-1.1411	5.7202e-25	chromosome_1_open_reading_frame_87
ENSG00000168297	PXK	-1.6508	5.8662e-25	-
ENSG00000164976	KIAA1161	1.4353	7.452e-25	coiled-coil_domain_containing_27
ENSG00000129270	MMP28	-2.3864	9.0004e-25	solute_carrier_family_39_(zinc_transporter)_member_9
ENSG00000141582	CBX4	-1.9804	1.0636e-24	-
ENSG00000196756	RP4-564F22.2	-1.8752	1.1091e-24	-
ENSG00000112039	FANCE	-2.2684	1.1463e-24	BCL2-associated_transcription_factor_1
ENSG00000086061	DNAJA1	1.5861	1.3567e-24	DIRAS_family_GTP-binding_RAS-like_3
ENSG00000120694	HSPH1	1.5134	1.4935e-24	interleukin_23_receptor
ENSG00000112972	HMGCS1	2.5973	2.0025e-24	-
ENSG00000196470	SIAH1	-1.8186	2.8028e-24	vesicle-associated_membrane_protein_8
ENSG00000070731	ST6GALNAC2	-1.375	2.8489e-24	-
ENSG00000105281	SLC1A5	-1.581	2.8627e-24	vacuolar_protein_sorting_35_homolog_(S._cerevisiae)
ENSG00000179913	B3GNT3	1.374	4.6404e-24	-
ENSG00000204387	C6orf48	-2.1276	4.9466e-24	olfactory_receptor_family_3_subfamily_A_member_3
ENSG00000165799	RNASE7	2.788	8.9318e-24	-
ENSG00000116852	KIF21B	-2.1447	1.2685e-23	-
ENSG00000135636	DYSF	1.8733	1.6559e-23	-
ENSG00000050426	LETMD1	-1.3743	1.7679e-23	corepressor_interacting_with_RBPJ_1_pseudogene_1
ENSG00000157456	CCNB2	-1.668	2.1474e-23	-
ENSG00000153879	CEBPG	-1.3502	2.2005e-23	ARP1_actin-related_protein_1_homolog_B_centractin_beta_(yeast)
ENSG00000117399	CDC20	-1.6232	3.2201e-23	-
ENSG00000188505	NCCRP1	1.5847	3.7516e-23	-
ENSG00000124201	ZNFX1	1.2746	3.9228e-23	-
ENSG00000111912	NCOA7	-1.5404	4.0158e-23	-
ENSG00000172478	C2orf54	2.0068	4.2932e-23	-
ENSG00000175054	ATR	1.5693	4.6435e-23	-
ENSG00000163376	KBTBD8	2.5877	5.4243e-23	immunoglobulin_heavy_variable_(II)-31-1_(pseudogene)
ENSG00000117632	STMN1	-1.8041	6.2406e-23	regulator_of_G-protein_signaling_21
ENSG00000153904	DDAH1	1.8804	7.0687e-23	-
ENSG00000166173	LARP6	-2.1811	8.2665e-23	-
ENSG00000203727	SAMD5	1.971	8.2793e-23	epithelial_membrane_protein_2
ENSG00000182199	SHMT2	-1.5587	1.0997e-22	-
ENSG00000269900	RP11-331F9.10	2.5359	2.3384e-22	neurobeachin_pseudogene_1
ENSG00000089723	OTUB2	1.9258	3.3681e-22	-
ENSG00000142945	KIF2C	-1.6667	3.5058e-22	voltage-dependent_anion_channel_1_pseudogene_2
ENSG00000157992	KRTCAP3	-1.7326	3.604e-22	calponin_2_pseudogene_6
ENSG00000129195	FAM64A	-3.0402	1.1121e-21	potassium_channel_tetramerisation_domain_containing_11
ENSG00000128335	APOL2	1.3656	1.3864e-21	-
ENSG00000077312	SNRPA	-1.8011	1.976e-21	GrpE-like_2_mitochondrial_(E._coli)_pseudogene_2
ENSG00000106823	ECM2	-2.4711	2.0594e-21	-
ENSG00000125730	C3	1.0195	2.278e-21	-
ENSG00000242125	SNHG3	-1.692	2.902e-21	-
ENSG00000179262	RAD23A	-1.5229	3.0175e-21	-
ENSG00000138166	DUSP5	-1.3655	3.2099e-21	-
ENSG00000114270	COL7A1	-1.7224	3.2611e-21	-
ENSG00000251562	MALAT1	2.3535	3.5345e-21	-
ENSG00000164294	GPX8	-1.2603	5.2777e-21	-
ENSG00000111671	SPSB2	-1.9039	5.6824e-21	long_intergenic_non-protein_coding_RNA_459
ENSG00000185262	UBALD2	-1.5653	7.4922e-21	-
ENSG00000134330	IAH1	-1.4181	9.8065e-21	TAF9_RNA_polymerase_II_TATA_box_binding_protein_(TBP)-associated_factor_32kDa_pseudogene_2
ENSG00000184897	H1FX	-1.8095	1.1006e-20	peptidylprolyl_isomerase_A_(cyclophilin_A)_pseudogene_25
ENSG00000187134	AKR1C1	1.0663	1.1233e-20	-
ENSG00000154839	SKA1	-1.8948	1.3586e-20	family_with_sequence_similarity_226_member_A_(non-protein_coding)
ENSG00000116285	ERRFI1	-1.133	1.565e-20	-
ENSG00000087916	SLC6A14	1.8811	2.5434e-20	-
ENSG00000185633	NDUFA4L2	-2.4262	2.7265e-20	-
ENSG00000155850	SLC26A2	1.6547	3.4599e-20	SUZ_RNA_binding_domain_containing_1
ENSG00000131473	ACLY	1.6086	3.6715e-20	-
ENSG00000104231	ZFAND1	-1.5793	3.7042e-20	bile_acid_CoA:_amino_acid_N-acyltransferase_pseudogene_1
ENSG00000133687	TMTC1	1.5587	3.8745e-20	otoancorin
ENSG00000083857	FAT1	1.5582	4.0444e-20	-
ENSG00000188549	C15orf52	1.6471	4.4103e-20	-
ENSG00000263899	RP11-214C8.5	-1.4811	4.5481e-20	-
ENSG00000082805	ERC1	1.7242	5.1263e-20	-
ENSG00000136826	KLF4	-1.412	6.1197e-20	low_density_lipoprotein_receptor-related_protein_5
ENSG00000174564	IL20RB	-1.6605	6.5512e-20	PDZ_domain_containing_9
ENSG00000224032	EPB41L4A-AS1	-1.9584	6.6682e-20	rhotekin_2
ENSG00000072274	TFRC	1.6431	8.5492e-20	paraneoplastic_Ma_antigen_family-like_1
ENSG00000261824	LINC00662	-1.5564	9.4191e-20	-
ENSG00000178567	EPM2AIP1	1.8493	9.4921e-20	deltex_homolog_2_pseudogene_1
ENSG00000138180	CEP55	-1.717	1.4034e-19	FERM_RhoGEF_and_pleckstrin_domain_protein_2
ENSG00000205076	LGALS7	-1.7743	2.2599e-19	-
ENSG00000125798	FOXA2	-1.8596	2.4806e-19	KIAA1324-like
ENSG00000205763	RP9P	-1.9324	3.1066e-19	-
ENSG00000105612	DNASE2	-1.7836	3.4144e-19	calmodulin-like_5
ENSG00000152952	PLOD2	1.2862	4.0765e-19	Sp8_transcription_factor
ENSG00000145919	BOD1	-1.3719	4.3132e-19	-
ENSG00000151835	SACS	1.8728	5.1461e-19	missing_oocyte_meiosis_regulator_homolog_(Drosophila)
ENSG00000100354	TNRC6B	1.5086	6.342e-19	family_with_sequence_similarity_138_member_D
ENSG00000196663	TECPR2	1.7401	9.0764e-19	MOB_kinase_activator_1A
ENSG00000136052	SLC41A2	1.819	9.6872e-19	-
ENSG00000110906	KCTD10	1.1866	1.0331e-18	-
ENSG00000227036	LINC00511	-1.6647	1.248e-18	mastermind-like_1_(Drosophila)
ENSG00000103145	HCFC1R1	-1.8447	1.4712e-18	-
ENSG00000125520	SLC2A4RG	-1.6931	1.9405e-18	-
ENSG00000135074	ADAM19	2.261	2.1882e-18	-
ENSG00000166025	AMOTL1	1.4368	2.1946e-18	solute_carrier_family_25_(mitochondrial_carrier;_citrate_transporter)_member_1_pseudogene_4
ENSG00000134222	PSRC1	-2.0026	3.9586e-18	-
ENSG00000132386	SERPINF1	-1.6485	4.324e-18	-
ENSG00000115414	FN1	1.2034	5.8655e-18	-
ENSG00000129757	CDKN1C	-2.6494	6.2944e-18	-
ENSG00000047056	WDR37	1.4691	7.0494e-18	-
ENSG00000136231	IGF2BP3	2.9768	7.1871e-18	COP9_signalosome_subunit_8_pseudogene_3
ENSG00000163947	ARHGEF3	1.5545	7.6133e-18	-
ENSG00000169247	SH3TC2	2.3961	8.1165e-18	-
ENSG00000154319	FAM167A	-1.9827	8.3214e-18	Transmembrane_9_superfamily_member_1_
ENSG00000141401	IMPA2	-2.2842	8.7593e-18	-
ENSG00000186834	HEXIM1	1.0759	9.0777e-18	-
ENSG00000172123	SLFN12	2.2168	9.1565e-18	-
ENSG00000115163	CENPA	-2.1756	9.5765e-18	-
ENSG00000142765	SYTL1	-1.4734	1.0786e-17	-
ENSG00000168003	SLC3A2	-1.1712	1.1422e-17	-
ENSG00000085433	WDR47	1.4354	1.2892e-17	-
ENSG00000162552	WNT4	-1.7029	1.3892e-17	-
ENSG00000170027	YWHAG	1.0727	1.5509e-17	actin_beta_pseudogene_9
ENSG00000131437	KIF3A	1.3025	1.5819e-17	-
ENSG00000138356	AOX1	1.2346	1.6553e-17	-
ENSG00000125398	SOX9	1.41	1.6706e-17	-
ENSG00000183742	MACC1	1.9537	1.8784e-17	-
ENSG00000170310	STX8	-2.0729	2.0667e-17	-
ENSG00000184787	UBE2G2	1.1801	2.1058e-17	-
ENSG00000157557	ETS2	-1.2508	2.1298e-17	protease_serine_46
ENSG00000176994	SMCR8	2.3045	2.2861e-17	-
ENSG00000095587	TLL2	1.7082	2.3053e-17	-
ENSG00000134755	DSC2	1.4663	2.378e-17	inversin
ENSG00000121742	GJB6	-1.2521	2.6619e-17	UDP_glucuronosyltransferase_1_family_polypeptide_A12_pseudogene
ENSG00000166886	NAB2	-1.1907	3.1117e-17	solute_carrier_family_25_(mitochondrial_carrier;_adenine_nucleotide_translocator)_member_6_pseudogene_5
ENSG00000125841	NRSN2	-1.8709	3.7284e-17	clustered_mitochondria_(cluA/CLU1)_homolog_pseudogene_2
ENSG00000152439	ZNF773	-1.9032	3.8114e-17	-
ENSG00000145777	TSLP	-2.3488	4.1886e-17	-
ENSG00000125746	EML2	-1.1317	4.583e-17	ubiquitin_protein_ligase_E3A_pseudogene_2
ENSG00000111275	ALDH2	-1.3907	4.6531e-17	-
ENSG00000168685	IL7R	2.6562	4.8817e-17	armadillo_repeat_containing_3
ENSG00000185909	KLHDC8B	-1.5296	5.0694e-17	maternal_embryonic_leucine_zipper_kinase
ENSG00000163638	ADAMTS9	5.1899	5.9174e-17	SLIT_and_NTRK-like_family_member_5
ENSG00000225177	RP11-390P2.4	-2.7013	6.1028e-17	myosin_light_chain_12A_regulatory_non-sarcomeric
ENSG00000140937	CDH11	1.625	6.1196e-17	myomesin_1
ENSG00000211445	GPX3	-1.5021	6.5362e-17	proline-rich_protein_BstNI_subfamily_2
ENSG00000151468	CCDC3	-1.9511	9.1732e-17	-
ENSG00000198431	TXNRD1	1.5142	9.185e-17	CCR4-NOT_transcription_complex_subunit_7
ENSG00000124882	EREG	-1.0927	1.1131e-16	transmembrane_protein_184B
ENSG00000162433	AK4	1.0579	1.2594e-16	RAB2B_member_RAS_oncogene_family
ENSG00000149150	SLC43A1	-3.6521	1.3955e-16	secretory_carrier_membrane_protein_5
ENSG00000178726	THBD	-0.96841	1.4315e-16	zinc_finger_protein_521
ENSG00000005810	MYCBP2	1.2252	1.6472e-16	zinc_finger_protein_81
ENSG00000135451	TROAP	-2.0438	1.8727e-16	family_with_sequence_similarity_5_member_B
ENSG00000240230	COX19	-1.429	2.0433e-16	melanoma_antigen_family_B_3
ENSG00000115760	BIRC6	1.3085	2.096e-16	kelch_domain_containing_1
ENSG00000197989	SNHG12	-2.2135	2.1822e-16	-
ENSG00000206538	VGLL3	1.9152	2.2082e-16	DR1-associated_protein_1_(negative_cofactor_2_alpha)
ENSG00000173281	PPP1R3B	1.0213	2.3877e-16	-
ENSG00000156299	TIAM1	1.5926	2.3939e-16	LON_peptidase_N-terminal_domain_and_ring_finger_3
ENSG00000173511	VEGFB	-2.0019	2.4907e-16	minichromosome_maintenance_complex_binding_protein
ENSG00000186480	INSIG1	1.0599	2.5088e-16	-
ENSG00000122644	ARL4A	-1.1917	2.5683e-16	family_with_sequence_similarity_171_member_A2
ENSG00000103269	RHBDL1	-2.9058	3.3954e-16	PX_domain_containing_serine/threonine_kinase
ENSG00000157617	C2CD2	1.4675	3.8091e-16	-
ENSG00000176834	VSIG10	1.5196	4.1356e-16	choline_kinase_beta
ENSG00000135048	TMEM2	1.0623	4.5334e-16	-
ENSG00000181852	RNF41	-1.0017	4.6171e-16	transducer_of_ERBB2_2
ENSG00000165912	PACSIN3	-1.2533	5.2835e-16	cyclic_nucleotide_gated_channel_alpha_2
ENSG00000108106	UBE2S	-1.2591	5.5777e-16	sema_domain_transmembrane_domain_(TM)_and_cytoplasmic_domain_(semaphorin)_6B
ENSG00000132002	DNAJB1	0.92523	5.604e-16	molybdenum_cofactor_synthesis_3
ENSG00000203668	CHML	1.4162	5.6895e-16	staufen_RNA_binding_protein_homolog_1_(Drosophila)
ENSG00000099622	CIRBP	-1.395	5.7874e-16	cadherin_26
ENSG00000112655	PTK7	-1.1764	5.815e-16	prostaglandin_I2_(prostacyclin)_synthase
ENSG00000110427	KIAA1549L	2.0907	5.9114e-16	zinc_finger_protein_444
ENSG00000105327	BBC3	-1.8931	5.9149e-16	SPTY2D1_antisense_RNA_1
ENSG00000234741	GAS5	-1.4143	6.7744e-16	ribosomal_protein_L26
ENSG00000147852	VLDLR	-1.12	6.8011e-16	coiled-coil_domain_containing_42
ENSG00000031698	SARS	-0.97785	7.6635e-16	-
ENSG00000175063	UBE2C	-1.9752	7.6906e-16	-
ENSG00000101057	MYBL2	-1.9114	7.9685e-16	TMPRSS4_antisense_RNA_1
ENSG00000160888	IER2	-1.6598	8.4822e-16	ATP-binding_cassette_sub-family_C_member_6_pseudogene_2
ENSG00000174840	PDE12	1.362	8.6713e-16	RRM1_antisense_RNA_1
ENSG00000112208	BAG2	1.8087	9.4967e-16	-
ENSG00000129473	BCL2L2	-1.1865	9.8183e-16	NAV2_intronic_transcript_1_(non-protein_coding)
ENSG00000143556	S100A7	1.8846	1.163e-15	-
ENSG00000138190	EXOC6	1.7028	1.1884e-15	-
ENSG00000168497	SDPR	1.7142	1.2019e-15	ubiquitin-conjugating_enzyme_E2_J2
ENSG00000100316	RPL3	-1.0952	1.2449e-15	TBC1_domain_family_member_23
ENSG00000153044	CENPH	-1.88	1.3154e-15	ribosomal_protein_S26_pseudogene_4
ENSG00000169509	CRCT1	2.7711	1.4447e-15	heparan_sulfate_(glucosamine)_3-O-sulfotransferase_1
ENSG00000156508	EEF1A1	-1.0508	1.4794e-15	CD99_molecule
ENSG00000233901	RP11-65J3.1	-1.6463	1.5039e-15	Uncharacterized_protein_
ENSG00000170421	KRT8	0.92568	1.5168e-15	-
ENSG00000103064	SLC7A6	1.4583	1.6675e-15	ribosomal_protein_S27
ENSG00000164379	FOXQ1	-1.8927	1.8393e-15	Bet1_golgi_vesicular_membrane_trafficking_protein-like
ENSG00000169964	TMEM42	-1.5627	1.8611e-15	ribosomal_protein_L23a
ENSG00000023892	DEF6	-1.4173	2.0268e-15	-
ENSG00000198018	ENTPD7	1.4409	2.174e-15	-
ENSG00000134548	C12orf39	-3.3457	2.3356e-15	-
ENSG00000131019	ULBP3	2.2988	2.3599e-15	solute_carrier_family_29_(nucleoside_transporters)_member_3
ENSG00000187800	PEAR1	-1.2337	2.4475e-15	G2/M-phase_specific_E3_ubiquitin_protein_ligase
ENSG00000111670	GNPTAB	1.2361	2.4706e-15	integral_membrane_protein_2C
ENSG00000196943	NOP9	1.2795	2.5099e-15	5-hydroxytryptamine_(serotonin)_receptor_2B_G_protein-coupled
ENSG00000090905	TNRC6A	1.1012	2.6371e-15	ubiquitin_specific_peptidase_37
ENSG00000151623	NR3C2	2.4826	2.7676e-15	tubulin_tyrosine_ligase-like_family_member_4
ENSG00000167747	C19orf48	-1.4383	2.8077e-15	HECT_domain_containing_E3_ubiquitin_protein_ligase_1
ENSG00000136111	TBC1D4	1.5503	2.8217e-15	-
ENSG00000089157	RPLP0	-1.068	3.0575e-15	peroxisomal_biogenesis_factor_3
ENSG00000139324	TMTC3	1.0493	3.1146e-15	serpin_peptidase_inhibitor_clade_E_(nexin_plasminogen_activator_inhibitor_type_1)_member_2
ENSG00000111799	COL12A1	1.3508	3.6728e-15	PSMG3_antisense_RNA_1_(head_to_head)
ENSG00000188211	NCR3LG1	2.6631	3.9677e-15	carcinoembryonic_antigen-related_cell_adhesion_molecule_20
ENSG00000138347	MYPN	4.4306	4.0888e-15	EP300_interacting_inhibitor_of_differentiation_2
ENSG00000105227	PRX	-2.8099	4.2024e-15	olfactory_receptor_family_51_subfamily_A_member_10_pseudogene
ENSG00000166986	MARS	-1.1918	4.5832e-15	cytokine_receptor-like_factor_3
ENSG00000138293	NCOA4	0.98846	4.6781e-15	ATP_synthase_H+_transporting_mitochondrial_Fo_complex_subunit_C2_(subunit_9)_pseudogene_3
ENSG00000164142	FAM160A1	1.8171	4.7542e-15	immunoglobulin_kappa_variable_1/OR22-5_(pseudogene)
ENSG00000171148	TADA3	-1.2873	5.2438e-15	arginyl_aminopeptidase_(aminopeptidase_B)
ENSG00000171792	RHNO1	-1.6569	6.108e-15	DMRT-like_family_A1
ENSG00000080824	HSP90AA1	1.4777	6.2292e-15	VAV3_antisense_RNA_1
ENSG00000164611	PTTG1	-1.7208	6.5252e-15	-
ENSG00000125826	RBCK1	-1.5801	6.7953e-15	-
ENSG00000169241	SLC50A1	-1.4397	6.9655e-15	-
ENSG00000152223	EPG5	1.5339	7.1918e-15	nuclear_fragile_X_mental_retardation_protein_interacting_protein_1
ENSG00000100814	CCNB1IP1	-1.3372	7.2477e-15	-
ENSG00000120896	SORBS3	-1.2265	7.4746e-15	-
ENSG00000064961	HMG20B	-1.4542	7.8576e-15	goosecoid_homeobox_2
ENSG00000182379	NXPH4	-2.0728	8.3471e-15	-
ENSG00000109452	INPP4B	1.2773	8.3559e-15	MT-ND4_pseudogene_12
ENSG00000154102	C16orf74	-1.2954	1.0333e-14	lactalbumin_alpha-
ENSG00000105136	ZNF419	-1.5362	1.1324e-14	dehydrogenase/reductase_(SDR_family)_member_13
ENSG00000124102	PI3	2.1376	1.1344e-14	calcium_channel_voltage-dependent_beta_3_subunit
ENSG00000198830	HMGN2	-1.0629	1.167e-14	-
ENSG00000068137	PLEKHH3	-1.6924	1.1845e-14	astacin-like_metallo-endopeptidase_(M12_family)
ENSG00000197858	GPAA1	-1.1523	1.2203e-14	killer_cell_lectin-like_receptor_subfamily_G_member_2
ENSG00000185479	KRT6B	1.1815	1.3485e-14	proteasome_(prosome_macropain)_26S_subunit_ATPase_1_pseudogene_1
ENSG00000203875	SNHG5	-1.6505	1.4096e-14	G_protein-coupled_receptor_179
ENSG00000112159	MDN1	1.498	1.4497e-14	mediator_complex_subunit_14_pseudogene_1
ENSG00000152137	HSPB8	2.0114	1.6149e-14	-
ENSG00000198755	RPL10A	-1.0702	1.6981e-14	keratin_31
ENSG00000141985	SH3GL1	-0.91424	1.9665e-14	-
ENSG00000179046	TRIML2	2.8163	1.9968e-14	creatine_kinase_mitochondrial_1B
ENSG00000136938	ANP32B	-0.98843	2.054e-14	-
ENSG00000160179	ABCG1	-1.652	2.3157e-14	heterogeneous_nuclear_ribonucleoprotein_A1_pseudogene_2
ENSG00000140682	TGFB1I1	-1.2268	2.3268e-14	-
ENSG00000186918	ZNF395	-1.0781	2.4534e-14	-
ENSG00000228626	RP11-495P10.9	-3.5166	2.8026e-14	-
ENSG00000136352	NKX2-1	-2.5353	2.8742e-14	long_intergenic_non-protein_coding_RNA_851
ENSG00000134684	YARS	-0.99429	3.0997e-14	-
ENSG00000171631	P2RY6	2.8998	3.175e-14	histone_cluster_1_H3a
ENSG00000134369	NAV1	1.5489	3.2302e-14	prodynorphin
ENSG00000248905	FMN1	2.5794	3.5255e-14	ADAM_metallopeptidase_with_thrombospondin_type_1_motif_6
ENSG00000133401	PDZD2	1.471	3.6107e-14	hydroxyacid_oxidase_(glycolate_oxidase)_1
ENSG00000167900	TK1	-1.7154	3.8586e-14	chromosome_4_open_reading_frame_51
ENSG00000178752	FAM132B	-4.2523	3.9683e-14	defender_against_cell_death_1
ENSG00000117461	PIK3R3	1.3606	4.0576e-14	DEAD_(Asp-Glu-Ala-Asp)_box_polypeptide_10_pseudogene_1
ENSG00000100417	PMM1	-1.2409	4.2635e-14	interferon_omega_1
ENSG00000100219	XBP1	-1.0034	4.4659e-14	telomerase-associated_protein_1
ENSG00000088826	SMOX	-1.441	4.492e-14	SIX_homeobox_5
ENSG00000106462	EZH2	-1.1566	4.8796e-14	-
ENSG00000108861	DUSP3	1.1963	5.2114e-14	galactose-3-O-sulfotransferase_2
ENSG00000245060	LINC00847	-1.6697	5.6043e-14	-
ENSG00000068650	ATP11A	1.2197	6.005e-14	-
ENSG00000120800	UTP20	1.4279	6.266e-14	transducer_of_ERBB2_1
ENSG00000072571	HMMR	-1.3155	6.3784e-14	thymocyte_selection_associated
ENSG00000145391	SETD7	1.3221	6.3786e-14	zinc_finger_AN1-type_domain_4
ENSG00000113441	LNPEP	1.4976	6.3966e-14	CCDC74B_antisense_RNA_1
ENSG00000137288	MNF1	-1.3157	6.6647e-14	-
ENSG00000185215	TNFAIP2	1.3554	7.427e-14	-
ENSG00000129003	VPS13C	1.3418	7.888e-14	-
ENSG00000166803	KIAA0101	-1.7284	7.9263e-14	-
ENSG00000135486	HNRNPA1	-0.88833	7.9293e-14	long_intergenic_non-protein_coding_RNA_205
ENSG00000147383	NSDHL	1.214	8.1134e-14	coiled-coil-helix-coiled-coil-helix_domain_containing_3_pseudogene_1
ENSG00000163251	FZD5	1.3576	8.3804e-14	-
ENSG00000116675	DNAJC6	2.0491	9.1662e-14	-
ENSG00000130203	APOE	-1.375	9.2697e-14	-
ENSG00000090006	LTBP4	-0.98363	1.0186e-13	testis_specific_protein_Y-linked_10
ENSG00000103381	CPPED1	1.3657	1.0226e-13	glutamate_decarboxylase_2_(pancreatic_islets_and_brain_65kDa)
ENSG00000134339	SAA2	1.7282	1.3271e-13	-
ENSG00000148677	ANKRD1	3.3397	1.4701e-13	abl-interactor_1
ENSG00000198908	BHLHB9	2.472	1.4705e-13	YME1-like_1_(S._cerevisiae)
ENSG00000165030	NFIL3	-1.3487	1.5106e-13	-
ENSG00000161653	NAGS	-1.3916	1.5947e-13	-
ENSG00000048740	CELF2	1.6519	1.908e-13	immunoglobulin_heavy_diversity_3/OR15-3A_(non-functional)
ENSG00000116670	MAD2L2	-1.1525	1.9132e-13	mitochondrial_ribosomal_protein_L45_pseudogene_1
ENSG00000120699	EXOSC8	-1.058	1.94e-13	-
ENSG00000160917	CPSF4	-1.4148	1.9543e-13	-
ENSG00000143569	UBAP2L	1.2021	2.0515e-13	-
ENSG00000136381	IREB2	1.2592	2.092e-13	-
ENSG00000111276	CDKN1B	-1.0794	2.1418e-13	-
ENSG00000147065	MSN	1.2593	2.1451e-13	chromosome_1_open_reading_frame_213
ENSG00000011028	MRC2	-1.4867	2.1718e-13	KISS1_receptor
ENSG00000111981	ULBP1	-1.8099	2.1817e-13	AT_rich_interactive_domain_3A_(BRIGHT-like)
ENSG00000232833	FAM27E3	-4.7711	2.2909e-13	endothelial_PAS_domain_protein_1
ENSG00000182809	CRIP2	-1.2676	2.4952e-13	-
ENSG00000139269	INHBE	-3.5256	2.5118e-13	olfactory_receptor_family_5_subfamily_M_member_14_pseudogene
ENSG00000136048	DRAM1	1.0591	2.5675e-13	-
ENSG00000113615	SEC24A	1.1462	2.6326e-13	androgen-induced_1_pseudogene_1
ENSG00000163293	NIPAL1	1.7389	2.6879e-13	ras-related_C3_botulinum_toxin_substrate_1_pseudogene_8
ENSG00000187210	GCNT1	1.4857	2.7178e-13	transmembrane_protein_97_pseudogene_1
ENSG00000104549	SQLE	1.2703	2.7353e-13	-
ENSG00000018510	AGPS	1.1273	2.8592e-13	ribosomal_protein_S3a_pseudogene_44
ENSG00000122870	BICC1	1.8724	2.9048e-13	-
ENSG00000264364	RP11-159D12.9	1.4658	2.9566e-13	-
ENSG00000142875	PRKACB	1.1269	2.97e-13	cyclin_B1_interacting_protein_1_pseudogene_3
ENSG00000185100	ADSSL1	-2.6188	2.9727e-13	-
ENSG00000111206	FOXM1	-1.3475	2.9784e-13	stereocilin
ENSG00000105329	TGFB1	-1.0853	3.0502e-13	immunoglobulin_heavy_diversity_3/OR15-3B_(non-functional)
ENSG00000198712	MT-CO2	-1.157	3.1189e-13	cat_eye_syndrome_chromosome_region_candidate_9_(non-protein_coding)
ENSG00000197632	SERPINB2	1.7113	3.3634e-13	-
ENSG00000171617	ENC1	1.5996	3.5066e-13	-
ENSG00000162191	UBXN1	-1.0416	3.7877e-13	-
ENSG00000172216	CEBPB	-1.2345	4.2447e-13	-
ENSG00000116711	PLA2G4A	1.8496	4.3308e-13	-
ENSG00000154277	UCHL1	1.2456	4.3912e-13	-
ENSG00000204590	GNL1	-0.97708	4.4823e-13	-
ENSG00000221869	CEBPD	-1.398	4.5798e-13	-
ENSG00000117650	NEK2	-1.6518	4.8662e-13	-
ENSG00000133135	RNF128	-1.2298	4.9448e-13	Receptor-type_tyrosine-protein_phosphatase-like_N_
ENSG00000010292	NCAPD2	-1.1626	4.9914e-13	-
ENSG00000174307	PHLDA3	-0.96507	5.1744e-13	methionine_sulfoxide_reductase_B3
ENSG00000156463	SH3RF2	-1.3552	5.1815e-13	olfactory_receptor_family_2_subfamily_J_member_4_pseudogene
ENSG00000204498	NFKBIL1	-1.9432	5.3791e-13	-
ENSG00000113161	HMGCR	1.094	5.4886e-13	-
ENSG00000197714	ZNF460	3.6634	5.8132e-13	-
ENSG00000137462	TLR2	1.211	5.9069e-13	mitochondrial_carrier_1
ENSG00000251022	THAP9-AS1	-1.2267	5.9485e-13	mitochondrial_ribosome_recycling_factor_pseudogene_1
ENSG00000131467	PSME3	0.88701	6.1852e-13	-
ENSG00000154856	APCDD1	-3.1031	6.198e-13	WARS2_intronic_transcript_1_(non-protein_coding)
ENSG00000158125	XDH	1.4348	6.3593e-13	TBC1_domain_family_member_3_
ENSG00000181381	DDX60L	1.1384	6.4546e-13	nurim_(nuclear_envelope_membrane_protein)
ENSG00000159335	PTMS	-1.1555	6.8166e-13	-
ENSG00000125257	ABCC4	1.0827	6.8841e-13	zinc_finger_protein_33A_pseudogene_1
ENSG00000166747	AP1G1	1.0269	7.0806e-13	protein_phosphatase_1_regulatory_subunit_3E
ENSG00000119403	PHF19	-1.6599	7.1515e-13	-
ENSG00000185585	OLFML2A	-1.3506	7.4997e-13	-
ENSG00000123700	KCNJ2	2.9004	7.5895e-13	Y_box_binding_protein_3
ENSG00000172432	GTPBP2	-1.5077	7.9774e-13	ring_finger_protein_5_E3_ubiquitin_protein_ligase_pseudogene_1
ENSG00000143575	HAX1	-1.0545	8.2132e-13	guanylate_cyclase_activator_2B_(uroguanylin)
ENSG00000067082	KLF6	0.92158	8.3623e-13	mortality_factor_4_like_1_pseudogene_5
ENSG00000179715	PCED1B	-2.4103	8.752e-13	-
ENSG00000204227	RING1	-0.98458	9.2255e-13	mitogen-activated_protein_kinase_kinase_kinase_10
ENSG00000119669	IRF2BPL	-1.1852	9.2663e-13	cytochrome_P450_family_21_subfamily_A_polypeptide_2
ENSG00000110367	DDX6	1.9727	9.9887e-13	-
ENSG00000148848	ADAM12	2.4521	1.0097e-12	G_antigen_2B
ENSG00000115590	IL1R2	3.2199	1.0756e-12	neuronal_PAS_domain_protein_1
ENSG00000091157	WDR7	1.2521	1.1028e-12	-
ENSG00000107902	LHPP	-1.7609	1.1151e-12	-
ENSG00000104142	VPS18	0.97152	1.1266e-12	glia_maturation_factor_gamma
ENSG00000159459	UBR1	1.2108	1.1851e-12	teneurin_transmembrane_protein_1
ENSG00000111665	CDCA3	-1.8214	1.2561e-12	Hermansky-Pudlak_syndrome_5
ENSG00000107651	SEC23IP	0.9715	1.281e-12	-
ENSG00000065923	SLC9A7	1.6796	1.2891e-12	-
ENSG00000264247	RP11-231E4.4	-1.4756	1.3252e-12	-
ENSG00000106070	GRB10	-0.9922	1.3394e-12	-
ENSG00000146281	PM20D2	1.2626	1.5434e-12	-
ENSG00000166037	CEP57	-1.2378	1.5437e-12	-
ENSG00000132466	ANKRD17	1.4571	1.5526e-12	pro-platelet_basic_protein_pseudogene_2
ENSG00000057019	DCBLD2	1.247	1.597e-12	spire_homolog_1_(Drosophila)
ENSG00000118308	LRMP	-2.2453	1.6474e-12	-
ENSG00000135847	ACBD6	-1.1781	1.797e-12	-
ENSG00000169100	SLC25A6	-0.94158	1.7988e-12	ubiquitin_specific_peptidase_9_Y-linked_pseudogene_24
ENSG00000138085	ATRAID	-1.3995	1.8464e-12	-
ENSG00000165474	GJB2	-1.4725	1.8533e-12	BTB_(POZ)_domain_containing_1
ENSG00000035403	VCL	1.0502	1.962e-12	MT-ND2_pseudogene_16
ENSG00000001630	CYP51A1	1.8179	1.9855e-12	zinc_finger_protein_736_pseudogene_5_Y-linked
ENSG00000130600	H19	-1.4825	2.0057e-12	argininosuccinate_synthetase_1_pseudogene_9
ENSG00000177426	TGIF1	-1.0279	2.0365e-12	hydroxysteroid_(17-beta)_dehydrogenase_10
ENSG00000153201	RANBP2	1.2767	2.0675e-12	transcription_elongation_factor_B_(SIII)_polypeptide_1_pseudogene_2
ENSG00000100162	CENPM	-2.5816	2.0917e-12	structural_maintenance_of_chromosomes_1A
ENSG00000163923	RPL39L	-1.4037	2.1258e-12	guanine_nucleotide_binding_protein_(G_protein)_alpha_transducing_activity_polypeptide_2
ENSG00000125968	ID1	-1.8701	2.3291e-12	KIAA1107
ENSG00000261786	RP4-555D20.2	2.122	2.3901e-12	-
ENSG00000126947	ARMCX1	1.2531	2.4787e-12	PRP38_pre-mRNA_processing_factor_38_(yeast)_domain_containing_B
ENSG00000035862	TIMP2	1.2314	2.5041e-12	glutathione_S-transferase_mu_1
ENSG00000120868	APAF1	1.0596	2.5441e-12	-
ENSG00000089248	ERP29	-1.2731	2.5495e-12	-
ENSG00000120875	DUSP4	1.2679	2.5673e-12	-
ENSG00000149948	HMGA2	1.3366	2.5904e-12	-
ENSG00000111344	RASAL1	2.5278	2.652e-12	capicua_transcriptional_repressor_pseudogene_16
ENSG00000168453	HR	-1.1636	2.674e-12	tubulin_gamma_2
ENSG00000183386	FHL3	-1.7668	2.6837e-12	-
ENSG00000106268	NUDT1	-1.9397	2.6996e-12	-
ENSG00000163348	PYGO2	-1.0781	2.7019e-12	-
ENSG00000198729	PPP1R14C	-0.90343	2.7275e-12	-
ENSG00000105373	GLTSCR2	-1.0914	2.7818e-12	zinc_finger_CW_type_with_PWWP_domain_1
ENSG00000145632	PLK2	0.87287	2.8765e-12	-
ENSG00000131652	THOC6	-1.6649	3.0962e-12	-
ENSG00000213412	HNRNPA1P33	1.0694	3.1261e-12	-
ENSG00000047936	ROS1	1.8115	3.1995e-12	-
ENSG00000137221	TJAP1	-1.2301	3.2507e-12	adaptor-related_protein_complex_2_sigma_1_subunit
ENSG00000184330	S100A7A	2.9722	3.3912e-12	killer_cell_lectin-like_receptor_subfamily_C_member_4
ENSG00000166033	HTRA1	-1.2139	3.4011e-12	-
ENSG00000102125	TAZ	-1.3939	3.7727e-12	integrin_beta_8
ENSG00000119862	LGALSL	1.0181	4.0537e-12	paraoxonase_2
ENSG00000163104	SMARCAD1	1.2809	4.1193e-12	coatomer_protein_complex_subunit_zeta_1
ENSG00000107159	CA9	-2.9578	4.1485e-12	HMG-box_transcription_factor_1
ENSG00000022556	NLRP2	1.051	4.2933e-12	phosphatidylinositol-45-bisphosphate_3-kinase_catalytic_subunit_gamma
ENSG00000104518	GSDMD	-1.9322	4.37e-12	secretagogin_EF-hand_calcium_binding_protein
ENSG00000124074	ENKD1	-2.002	4.4341e-12	paraoxonase_3
ENSG00000074935	TUBE1	-1.3658	4.4716e-12	gem_(nuclear_organelle)_associated_protein_7
ENSG00000137804	NUSAP1	-1.1053	4.5677e-12	membrane-bound_transcription_factor_peptidase_site_2
ENSG00000116704	SLC35D1	1.3986	4.6382e-12	taxilin_gamma_2_pseudogene
ENSG00000135390	ATP5G2	-1.3279	4.8504e-12	sema_domain_immunoglobulin_domain_(Ig)_short_basic_domain_secreted_(semaphorin)_3B
ENSG00000105223	PLD3	-1.1393	5.0291e-12	-
ENSG00000136891	TEX10	1.0464	5.0707e-12	testis-specific_transcript_Y-linked_9B_(non-protein_coding)
ENSG00000163026	C2orf44	1.4788	5.2641e-12	sphingomyelin_phosphodiesterase_2_neutral_membrane_(neutral_sphingomyelinase)
ENSG00000189060	H1F0	-1.2286	5.4595e-12	testis-specific_transcript_Y-linked_9A_(non-protein_coding)
ENSG00000145860	RNF145	-1.0634	5.4614e-12	moesin_pseudogene_1
ENSG00000115380	EFEMP1	-1.1095	5.6208e-12	-
ENSG00000225830	ERCC6	1.0716	5.6224e-12	-
ENSG00000109929	SC5D	1.17	6.076e-12	testis_expressed_35
ENSG00000143545	RAB13	-0.93023	6.3975e-12	-
ENSG00000085998	POMGNT1	-1.0609	6.5655e-12	ribosomal_protein_L31
ENSG00000131236	CAP1	0.8326	6.6092e-12	-
ENSG00000148606	POLR3A	1.0632	6.7349e-12	methyltransferase_like_21C
ENSG00000128283	CDC42EP1	-1.2264	6.9483e-12	mab-21-like_1_(C._elegans)
ENSG00000084636	COL16A1	-1.0266	7.0538e-12	empty_spiracles_homeobox_1
ENSG00000137040	RANBP6	1.1625	7.0858e-12	ribosomal_protein_L21_pseudogene_8
ENSG00000187244	BCAM	-1.0957	7.1664e-12	YOD1_OTU_deubiquinating_enzyme_1_homolog_(S._cerevisiae)
ENSG00000147403	RPL10	-1.2259	7.4199e-12	choroideremia_(Rab_escort_protein_1)
ENSG00000135046	ANXA1	1.1679	7.9377e-12	SMYD_family_member_5
ENSG00000152332	UHMK1	1.3757	8.2055e-12	RAB11_family_interacting_protein_5_(class_I)
ENSG00000134531	EMP1	1.3164	8.7832e-12	dysferlin_limb_girdle_muscular_dystrophy_2B_(autosomal_recessive)
ENSG00000205358	MT1H	2.9154	8.8025e-12	coiled-coil_domain_containing_142
ENSG00000172732	MUS81	-1.0275	9.1771e-12	emopamil_binding_protein_(sterol_isomerase)
ENSG00000153292	GPR110	1.0513	9.5589e-12	-
ENSG00000011114	BTBD7	1.5347	9.6895e-12	SLC7A11_antisense_RNA_1
ENSG00000164796	CSMD3	2.2204	9.8085e-12	-
ENSG00000172086	KRCC1	-1.2978	1.0029e-11	nuclear_cap_binding_protein_subunit_2_20kDa
ENSG00000071051	NCK2	-0.91117	1.0491e-11	-
ENSG00000141753	IGFBP4	-1.67	1.0857e-11	-
ENSG00000175390	EIF3F	-0.94089	1.0895e-11	mitochondrial_ribosomal_protein_L49_pseudogene_1
ENSG00000080986	NDC80	-1.7961	1.1115e-11	high_density_lipoprotein_binding_protein
ENSG00000196950	SLC39A10	1.1722	1.1345e-11	-
ENSG00000156804	FBXO32	1.0661	1.2408e-11	-
ENSG00000055332	EIF2AK2	0.69392	1.2653e-11	-
ENSG00000118777	ABCG2	2.3692	1.3045e-11	-
ENSG00000140988	RPS2	-0.97262	1.3409e-11	cytochrome_c_somatic_pseudogene_33
ENSG00000105376	ICAM5	-1.7068	1.3629e-11	-
ENSG00000128512	DOCK4	1.1393	1.3814e-11	-
ENSG00000257704	PRR24	-1.6758	1.4041e-11	-
ENSG00000002834	LASP1	0.84435	1.4057e-11	olfactory_receptor_family_11_subfamily_H_member_5_pseudogene
ENSG00000158406	HIST1H4H	2.2813	1.4622e-11	-
ENSG00000057704	TMCC3	1.2692	1.4695e-11	-
ENSG00000146247	PHIP	2.1688	1.6153e-11	-
ENSG00000177076	ACER2	2.5769	1.6326e-11	QKI_KH_domain_containing_RNA_binding
ENSG00000163347	CLDN1	0.89552	1.6464e-11	cytochrome_P450_family_4_subfamily_F_polypeptide_24_pseudogene
ENSG00000145012	LPP	1.2362	1.6565e-11	-
ENSG00000137747	TMPRSS13	1.2254	1.6567e-11	-
ENSG00000165507	C10orf10	2.3651	1.6576e-11	-
ENSG00000127824	TUBA4A	1.0156	1.6674e-11	-
ENSG00000144357	UBR3	1.3134	1.6805e-11	-
ENSG00000185722	ANKFY1	1.26	1.706e-11	chemokine_(C-C_motif)_ligand_15
ENSG00000113643	RARS	0.85575	1.7188e-11	multiple_EGF-like-domains_6
ENSG00000176014	TUBB6	0.96003	1.7279e-11	SMIM2_antisense_RNA_1
ENSG00000089737	DDX24	0.89876	1.7518e-11	high_mobility_group_nucleosomal_binding_domain_2_pseudogene_22
ENSG00000135387	CAPRIN1	0.86632	1.7661e-11	MIS18A_antisense_RNA_1
ENSG00000204228	HSD17B8	-1.2586	1.7814e-11	-
ENSG00000152766	ANKRD22	0.99241	1.8565e-11	voltage-dependent_anion_channel_1_pseudogene_12
ENSG00000173706	HEG1	1.2409	1.9116e-11	CMT1A_duplicated_region_transcript_15_pseudogene_2
ENSG00000075420	FNDC3B	0.89717	1.9172e-11	-
ENSG00000112249	ASCC3	1.1545	1.9519e-11	-
ENSG00000108840	HDAC5	-0.9659	2.0075e-11	tripartite_motif_containing_60_pseudogene_9_Y-linked
ENSG00000100697	DICER1	1.083	2.0129e-11	solute_carrier_family_1_(high_affinity_aspartate/glutamate_transporter)_member_6
ENSG00000115641	FHL2	-0.84738	2.122e-11	-
ENSG00000135318	NT5E	1.0747	2.1292e-11	caspase_14_apoptosis-related_cysteine_peptidase
ENSG00000144959	NCEH1	1.0324	2.1645e-11	aurora_kinase_C
ENSG00000141367	CLTC	1.1027	2.1703e-11	-
ENSG00000243137	PSG4	1.9374	2.2394e-11	chorionic_gonadotropin_beta_polypeptide_1
ENSG00000153885	KCTD15	-0.88782	2.3165e-11	-
ENSG00000173218	VANGL1	1.1638	2.3271e-11	-
ENSG00000114450	GNB4	1.4225	2.5248e-11	arginine_decarboxylase
ENSG00000119139	TJP2	1.0301	2.5303e-11	-
ENSG00000256053	APOPT1	-1.6022	2.7181e-11	-
ENSG00000167914	GSDMA	2.9627	2.7185e-11	ciliary_rootlet_coiled-coil_rootletin_pseudogene_5
ENSG00000129317	PUS7L	1.2483	2.7213e-11	-
ENSG00000004897	CDC27	0.82067	2.7302e-11	MT-ND1_pseudogene_21
ENSG00000175197	DDIT3	-2.6978	2.758e-11	TMEM212_intronic_transcript_1_(non-protein_coding)
ENSG00000104368	PLAT	1.6122	2.7895e-11	late_cornified_envelope_6A
ENSG00000197249	SERPINA1	-1.0441	2.8601e-11	anoctamin_7
ENSG00000143845	ETNK2	-1.8287	2.8836e-11	zinc_finger_protein_815_pseudogene
ENSG00000007923	DNAJC11	1.3	2.9661e-11	eosinophil_granule_ontogeny_transcript_(non-protein_coding)
ENSG00000001561	ENPP4	1.9769	3.1379e-11	-
ENSG00000122965	RBM19	1.1268	3.2596e-11	glutamate_receptor_ionotropic_kainate_2
ENSG00000124789	NUP153	1.1193	3.2818e-11	-
ENSG00000102753	KPNA3	1.1987	3.3353e-11	gap_junction_protein_beta_7_25kDa
ENSG00000181788	SIAH2	-1.2151	3.3613e-11	-
ENSG00000135763	URB2	1.2023	3.4174e-11	solute_carrier_family_35_(CMP-sialic_acid_transporter)_member_A1
ENSG00000120708	TGFBI	-1.3084	3.4291e-11	cell_growth_regulator_with_ring_finger_domain_1
ENSG00000172638	EFEMP2	-1.7276	3.6976e-11	leucine-rich_repeats_and_calponin_homology_(CH)_domain_containing_4
ENSG00000165272	AQP3	0.76542	3.7613e-11	-
ENSG00000068654	POLR1A	1.1082	3.8545e-11	family_with_sequence_similarity_76_member_B
ENSG00000112306	RPS12	-1.223	3.9112e-11	-
ENSG00000175287	PHYHD1	-1.9765	3.978e-11	eukaryotic_translation_initiation_factor_4A1_pseudogene_9
ENSG00000174106	LEMD3	1.0789	4.0722e-11	keratin_associated_protein_29-1
ENSG00000164114	MAP9	1.0097	4.1004e-11	keratin_associated_protein_9-6
ENSG00000134668	SPOCD1	-1.8904	4.1963e-11	-
ENSG00000100664	EIF5	-0.7782	4.5824e-11	adaptor-related_protein_complex_1_sigma_3_subunit
ENSG00000105738	SIPA1L3	0.99329	4.6213e-11	keratin_associated_protein_16-1
ENSG00000105968	H2AFV	-1.0159	4.8202e-11	-
ENSG00000100523	DDHD1	1.3672	4.9931e-11	-
ENSG00000119888	EPCAM	0.94187	5.0447e-11	-
ENSG00000146242	TPBG	-0.9049	5.2394e-11	-
ENSG00000182022	CHST15	1.0236	5.3138e-11	Uncharacterized_protein_
ENSG00000114948	ADAM23	1.9506	5.4521e-11	-
ENSG00000148120	C9orf3	-1.1677	5.8665e-11	-
ENSG00000133169	BEX1	8.5415	5.8703e-11	-
ENSG00000244187	TMEM141	-0.91485	6.1294e-11	-
ENSG00000116667	C1orf21	-1.5173	6.1379e-11	pleckstrin_homology_domain_containing_family_B_(evectins)_member_1
ENSG00000105355	PLIN3	1.0192	6.1635e-11	-
ENSG00000149476	DAK	-1.3477	6.2314e-11	ribosomal_protein_L10_pseudogene_1
ENSG00000144426	NBEAL1	1.7634	6.2365e-11	-
ENSG00000214293	RSBN1L-AS1	-1.8735	6.2416e-11	-
ENSG00000177675	CD163L1	1.7052	6.369e-11	nucleophosmin_1_(nucleolar_phosphoprotein_B23_numatrin)_pseudogene_50
ENSG00000072121	ZFYVE26	1.2044	6.406e-11	chondroadherin-like
ENSG00000171425	ZNF581	-1.5729	6.4603e-11	-
ENSG00000125534	PPDPF	-1.2926	6.5163e-11	-
ENSG00000066084	DIP2B	1.0745	6.7963e-11	E1A_binding_protein_p300
ENSG00000163884	KLF15	-3.3188	6.8006e-11	-
ENSG00000198954	KIAA1279	0.83489	6.8343e-11	l(3)mbt-like_2_(Drosophila)
ENSG00000005022	SLC25A5	-0.94364	7.0759e-11	Uncharacterized_protein_
ENSG00000198435	NRARP	-1.5373	7.2879e-11	-
ENSG00000143322	ABL2	1.3773	7.3109e-11	long_intergenic_non-protein_coding_RNA_610
ENSG00000164284	GRPEL2	-0.80078	7.4487e-11	-
ENSG00000138821	SLC39A8	0.86497	7.702e-11	family_with_sequence_similarity_72_member_A
ENSG00000136943	CTSL2	-1.0529	8.4022e-11	long_intergenic_non-protein_coding_RNA_238
ENSG00000143303	RRNAD1	-1.2066	8.7479e-11	calcium_channel_voltage-dependent_T_type_alpha_1H_subunit
ENSG00000198055	GRK6	-1.0089	8.9196e-11	solute_carrier_family_22_(organic_cation/ergothioneine_transporter)_member_4
ENSG00000213465	ARL2	-2.0792	8.9308e-11	-
ENSG00000151632	AKR1C2	0.95772	9.142e-11	casein_kinase_1_gamma_3
ENSG00000114115	RBP1	-1.2957	9.2766e-11	IK_cytokine_down-regulator_of_HLA_II
ENSG00000182165	TP53TG1	-1.5465	9.3312e-11	-
ENSG00000139645	ANKRD52	0.97882	9.5236e-11	nuclear_undecaprenyl_pyrophosphate_synthase_1_homolog_(S._cerevisiae)_pseudogene_4
ENSG00000115594	IL1R1	0.94115	9.5294e-11	-
ENSG00000257335	MGAM	2.0334	9.5437e-11	-
ENSG00000164742	ADCY1	2.632	9.7232e-11	-
ENSG00000155744	FAM126B	2.6976	1.0022e-10	immunoglobulin_heavy_variable_3-21
ENSG00000076067	RBMS2	0.97373	1.0295e-10	1-acylglycerol-3-phosphate_O-acyltransferase_4
ENSG00000047621	C12orf4	0.96356	1.0421e-10	heat_shock_protein_90kDa_alpha_(cytosolic)_class_A_member_5_pseudogene
ENSG00000187109	NAP1L1	-0.79667	1.0452e-10	cyclin-dependent_kinase-like_1_(CDC2-related_kinase)
ENSG00000123104	ITPR2	1.377	1.0578e-10	-
ENSG00000142541	RPL13A	-1.0509	1.0659e-10	leucine_rich_repeat_containing_37B
ENSG00000131747	TOP2A	-0.9422	1.0905e-10	immunoglobulin_lambda_joining_5_(non-functional)
ENSG00000196455	PIK3R4	1.1639	1.1124e-10	immunoglobulin_lambda_joining_6
ENSG00000169733	RFNG	-1.2363	1.1197e-10	-
ENSG00000114315	HES1	-0.94275	1.1664e-10	immunoglobulin_lambda_joining_7
ENSG00000196116	TDRD7	1.0428	1.1858e-10	immunoglobulin_lambda_constant_7
ENSG00000108256	NUFIP2	1.116	1.3619e-10	T_cell_receptor_gamma_joining_2
ENSG00000034053	APBA2	1.1066	1.3958e-10	T_cell_receptor_gamma_joining_P2
ENSG00000171160	MORN4	-1.2113	1.4016e-10	T_cell_receptor_gamma_constant_1
ENSG00000127954	STEAP4	1.6849	1.452e-10	Mix_paired-like_homeobox
ENSG00000119333	WDR34	-1.3235	1.5252e-10	major_facilitator_superfamily_domain_containing_6-like
ENSG00000140403	DNAJA4	1.2133	1.5327e-10	-
ENSG00000189143	CLDN4	1.4025	1.561e-10	-
ENSG00000151014	CCRN4L	1.3595	1.5685e-10	zinc_finger_FYVE_domain_containing_9_pseudogene_1
ENSG00000173193	PARP14	0.71148	1.572e-10	-
ENSG00000114127	XRN1	1.073	1.5761e-10	-
ENSG00000120696	KBTBD7	1.2298	1.5799e-10	NAV2_antisense_RNA_5
ENSG00000166446	CDYL2	2.3744	1.6515e-10	-
ENSG00000142082	SIRT3	-1.2526	1.6573e-10	-
ENSG00000135829	DHX9	1.0488	1.6678e-10	-
ENSG00000111961	SASH1	1.3234	1.697e-10	tyrosine_3-monooxygenase/tryptophan_5-monooxygenase_activation_protein_zeta_pseudogene_5
ENSG00000171634	BPTF	1.1322	1.7171e-10	B-cell_CLL/lymphoma_7B
ENSG00000135365	PHF21A	-0.85161	1.8344e-10	YKT6_v-SNARE_homolog_(S._cerevisiae)
ENSG00000143375	CGN	0.97289	1.8999e-10	-
ENSG00000090339	ICAM1	1.0478	1.9221e-10	NIP7_nucleolar_pre-rRNA_processing_protein_pseudogene_2
ENSG00000132623	ANKEF1	0.91883	1.9917e-10	myosin_light_chain_7_regulatory
ENSG00000008256	CYTH3	0.75439	2.0081e-10	glucokinase_(hexokinase_4)
ENSG00000132357	CARD6	0.92203	2.0126e-10	-
ENSG00000176407	KCMF1	-0.86516	2.0194e-10	-
ENSG00000169992	NLGN2	-1.7515	2.0382e-10	transducin_(beta)-like_2
ENSG00000164070	HSPA4L	0.87239	2.0747e-10	heterogeneous_nuclear_ribonucleoprotein_R_pseudogene_2
ENSG00000172819	RARG	-0.94265	2.1945e-10	-
ENSG00000197191	C9orf169	1.4391	2.2043e-10	melanoma_antigen_family_A_9B
ENSG00000173065	FAM222B	0.87164	2.2162e-10	DEAD_(Asp-Glu-Ala-Asp)_box_polypeptide_4
ENSG00000119125	GDA	3.0477	2.2393e-10	C-type_lectin_domain_family_4_member_F
ENSG00000176046	NUPR1	-2.7395	2.2506e-10	tetratricopeptide_repeat_domain_13
ENSG00000014914	MTMR11	-1.6498	2.2929e-10	NAD(P)H_dehydrogenase_quinone_2
ENSG00000121900	TMEM54	-1.4703	2.3146e-10	UDP-N-acetyl-alpha-D-galactosamine:polypeptide_N-acetylgalactosaminyltransferase_2_(GalNAc-T2)
ENSG00000135925	WNT10A	-2.3992	2.316e-10	peroxisomal_biogenesis_factor_6
ENSG00000105953	OGDH	0.74309	2.3487e-10	olfactory_receptor_family_51_subfamily_E_member_2
ENSG00000115159	GPD2	0.86826	2.3613e-10	tripartite_motif_containing_68
ENSG00000115661	STK16	-0.99555	2.4593e-10	protein-O-mannosyltransferase_2
ENSG00000169067	ACTBL2	3.6015	2.604e-10	-
ENSG00000166851	PLK1	-1.5008	2.6765e-10	-
ENSG00000104976	SNAPC2	-0.86388	2.7105e-10	chromosome_17_open_reading_frame_62
ENSG00000149136	SSRP1	-0.7691	2.7568e-10	phosphoribosylformylglycinamidine_synthase
ENSG00000125898	FAM110A	-1.379	2.7761e-10	hydroxypyruvate_isomerase_(putative)
ENSG00000104823	ECH1	-1.1715	2.7862e-10	tetra-peptide_repeat_homeobox_1
ENSG00000143631	FLG	2.0972	2.7977e-10	-
ENSG00000111816	FRK	1.4312	2.8696e-10	-
ENSG00000138835	RGS3	-1.0718	2.8859e-10	interferon_regulatory_factor_2
ENSG00000072864	NDE1	-0.77739	2.9053e-10	BCDIN3D_antisense_RNA_1
ENSG00000102780	DGKH	1.7527	2.9633e-10	myelin-associated_oligodendrocyte_basic_protein
ENSG00000109685	WHSC1	-0.92073	3.0018e-10	-
ENSG00000014641	MDH1	-1.5243	3.0707e-10	-
ENSG00000137962	ARHGAP29	1.6865	3.2434e-10	-
ENSG00000182621	PLCB1	1.7789	3.2597e-10	-
ENSG00000157227	MMP14	-0.97186	3.3549e-10	6-phosphofructo-2-kinase/fructose-26-biphosphatase_4
ENSG00000197102	DYNC1H1	1.2267	3.3942e-10	-
ENSG00000184254	ALDH1A3	1.3851	3.4903e-10	Uncharacterized_protein_
ENSG00000104870	FCGRT	-1.6563	3.5492e-10	PQ_loop_repeat_containing_2
ENSG00000173812	EIF1	-1.0546	3.662e-10	chromosome_6_open_reading_frame_100
ENSG00000197111	PCBP2	-0.96919	3.7494e-10	olfactory_receptor_family_2_subfamily_B_member_3
ENSG00000142937	RPS8	-1.0266	3.8736e-10	olfactory_receptor_family_2_subfamily_J_member_1_(gene/pseudogene)
ENSG00000141141	DDX52	0.83904	3.892e-10	olfactory_receptor_family_2_subfamily_J_member_3
ENSG00000161513	FDXR	-1.0162	3.9974e-10	olfactory_receptor_family_2_subfamily_J_member_2
ENSG00000180353	HCLS1	0.88388	4.1567e-10	-
ENSG00000085719	CPNE3	0.9854	4.2059e-10	upstream_binding_transcription_factor_RNA_polymerase_I-like_5_(pseudogene)
ENSG00000069482	GAL	1.4009	4.223e-10	olfactory_receptor_family_2_subfamily_W_member_1
ENSG00000177885	GRB2	0.77931	4.3414e-10	anaphase_promoting_complex_subunit_1
ENSG00000103811	CTSH	-0.97795	4.3691e-10	-
ENSG00000134644	PUM1	0.81959	4.4317e-10	-
ENSG00000102699	PARP4	0.83801	4.5236e-10	-
ENSG00000204789	ZNF204P	-1.6548	4.6998e-10	-
ENSG00000166012	TAF1D	-0.75951	4.7383e-10	-
ENSG00000235513	RP4-756G23.5	-2.9751	4.7667e-10	-
ENSG00000162688	AGL	0.9336	4.8506e-10	-
ENSG00000227063	RPL41P1	-1.252	4.9688e-10	-
ENSG00000179148	ALOXE3	-1.1057	5.0247e-10	ribosomal_protein_L5_pseudogene_13
ENSG00000244462	RBM12	1.0986	5.252e-10	-
ENSG00000148730	EIF4EBP2	0.93421	5.3115e-10	-
ENSG00000111540	RAB5B	1.29	5.3668e-10	-
ENSG00000186184	POLR1D	-0.94321	5.4437e-10	-
ENSG00000103044	HAS3	1.2903	5.6326e-10	actin_gamma_1_pseudogene_12
ENSG00000176476	CCDC101	-2.004	5.69e-10	-
ENSG00000108578	BLMH	-0.81845	5.7083e-10	-
ENSG00000166452	AKIP1	-1.0439	5.7598e-10	-
ENSG00000167193	CRK	0.91901	5.7606e-10	enoyl-CoA_delta_isomerase_2
ENSG00000141504	SAT2	-1.4141	5.7914e-10	-
ENSG00000084073	ZMPSTE24	0.77804	5.8937e-10	protein_disulfide_isomerase_family_A_member_3
ENSG00000039139	DNAH5	1.987	6.0167e-10	-
ENSG00000083520	DIS3	1.0228	6.0789e-10	-
ENSG00000132109	TRIM21	0.83598	6.3604e-10	tripartite_motif_containing_63_E3_ubiquitin_protein_ligase
ENSG00000138829	FBN2	1.1336	6.4106e-10	WD_repeat_domain_66
ENSG00000138796	HADH	-0.98583	6.424e-10	WT1_antisense_RNA
ENSG00000177508	IRX3	-1.0523	6.481e-10	chromosome_19_open_reading_frame_45
ENSG00000129103	SUMF2	-0.74106	6.5284e-10	T-box_10
ENSG00000124731	TREM1	-1.7001	6.5543e-10	serine/threonine_kinase_33_pseudogene_1
ENSG00000138496	PARP9	0.74495	6.6321e-10	Protein_FLJ22184_
ENSG00000169919	GUSB	-1.2657	6.8167e-10	neurofibromin_1_pseudogene_3
ENSG00000148798	INA	1.3538	6.87e-10	ER_membrane_protein_complex_subunit_6
ENSG00000198938	MT-CO3	-1.1386	6.8938e-10	peroxiredoxin_3_pseudogene_4
ENSG00000144485	HES6	-2.1787	7.0376e-10	ribosomal_protein_L29_pseudogene_22
ENSG00000144036	EXOC6B	1.0042	7.0739e-10	-
ENSG00000163840	DTX3L	0.61287	7.0834e-10	-
ENSG00000205426	KRT81	1.439	7.3767e-10	-
ENSG00000155034	FBXL18	1.5377	7.5444e-10	-
ENSG00000196159	FAT4	1.5443	7.698e-10	ribosomal_protein_S28
ENSG00000141298	SSH2	1.0551	7.7565e-10	-
ENSG00000123643	SLC36A1	2.0019	7.7813e-10	ribosomal_protein_S15a_pseudogene_40
ENSG00000214756	METTL12	-1.4098	7.9125e-10	-
ENSG00000168036	CTNNB1	0.8259	8.0066e-10	-
ENSG00000168476	REEP4	-1.0838	8.0616e-10	membrane-associated_ring_finger_(C3HC4)_10_E3_ubiquitin_protein_ligase
ENSG00000145147	SLIT2	3.9068	8.1272e-10	TAF1_RNA_polymerase_II_TATA_box_binding_protein_(TBP)-associated_factor_210kDa-like
ENSG00000096060	FKBP5	-0.79644	8.1332e-10	aconitase_1_soluble
ENSG00000231196	RP11-495P10.8	-4.9756	8.1475e-10	PCGEM1_prostate-specific_transcript_(non-protein_coding)
ENSG00000133027	PEMT	-1.4131	8.478e-10	-
ENSG00000072422	RHOBTB1	1.256	8.5013e-10	Uncharacterized_protein_
ENSG00000105321	CCDC9	-1.1587	8.5291e-10	membrane-associated_ring_finger_(C3HC4)_8_E3_ubiquitin_protein_ligase
ENSG00000033627	ATP6V0A1	0.7623	8.6984e-10	thyroid_stimulating_hormone_receptor
ENSG00000104093	DMXL2	1.834	8.7589e-10	-
ENSG00000147202	DIAPH2	0.97583	8.8729e-10	-
ENSG00000141622	RNF165	-2.1867	9.1891e-10	CGRP_receptor_component
ENSG00000006607	FARP2	1.6752	9.2021e-10	neurofibromin_1_pseudogene_4
ENSG00000052795	FNIP2	1.2426	9.355e-10	-
ENSG00000167306	MYO5B	1.9205	9.4336e-10	-
ENSG00000158402	CDC25C	-2.0745	9.608e-10	-
ENSG00000153714	LURAP1L	-1.3261	9.9423e-10	-
ENSG00000119285	HEATR1	2.0156	1.0024e-09	-
ENSG00000105640	RPL18A	-1.0767	1.0053e-09	-
ENSG00000197070	ARRDC1	-0.8518	1.0089e-09	-
ENSG00000104689	TNFRSF10A	1.1423	1.0102e-09	-
ENSG00000173546	CSPG4	-2.125	1.019e-09	-
ENSG00000079156	OSBPL6	-1.2506	1.0367e-09	-
ENSG00000179409	GEMIN4	0.8901	1.0402e-09	-
ENSG00000100577	GSTZ1	-1.0656	1.0467e-09	-
ENSG00000171735	CAMTA1	-1.1489	1.0492e-09	-
ENSG00000112511	PHF1	-1.104	1.0557e-09	-
ENSG00000188089	PLA2G4E	1.3434	1.0812e-09	homeobox_B5
ENSG00000162729	IGSF8	-0.99846	1.1337e-09	olfactory_receptor_family_7_subfamily_E_member_154_pseudogene
ENSG00000179119	SPTY2D1	1.2185	1.1373e-09	-
ENSG00000134574	DDB2	-1.2547	1.1437e-09	glycine-N-acyltransferase-like_1_pseudogene_2
ENSG00000183856	IQGAP3	-1.0529	1.1589e-09	transmembrane_protein_189
ENSG00000110344	UBE4A	1.858	1.1742e-09	small_nuclear_ribonucleoprotein_polypeptide_G_pseudogene_7
ENSG00000229117	RPL41	-1.2619	1.1745e-09	-
ENSG00000111885	MAN1A1	1.8781	1.1755e-09	polycystic_kidney_disease_1_like_1
ENSG00000162714	ZNF496	-0.96378	1.1872e-09	-
ENSG00000236104	ZBTB22	-1.061	1.1977e-09	-
ENSG00000186472	PCLO	1.3956	1.2109e-09	ribosomal_protein_S15_pseudogene_9
ENSG00000069869	NEDD4	1.3601	1.2256e-09	synapsin_I
ENSG00000170558	CDH2	2.2424	1.2273e-09	KIAA1683
ENSG00000096746	HNRNPH3	-0.69137	1.2338e-09	meiosis_1_associated_protein
ENSG00000056661	PCGF2	-1.1535	1.2351e-09	proteasome_(prosome_macropain)_subunit_beta_type_4
ENSG00000169403	PTAFR	0.8285	1.2396e-09	single_stranded_DNA_binding_protein_4
ENSG00000162377	SELRC1	0.88633	1.2473e-09	growth_differentiation_factor_15
ENSG00000167258	CDK12	1.0922	1.2858e-09	pyroglutamyl-peptidase_I
ENSG00000166295	ANAPC16	-0.98206	1.3129e-09	mediator_complex_subunit_30
ENSG00000059573	ALDH18A1	0.7826	1.3134e-09	solute_carrier_family_30_(zinc_transporter)_member_8
ENSG00000105048	TNNT1	-1.4862	1.3232e-09	RAD21_homolog_(S._pombe)
ENSG00000197958	RPL12	-0.95687	1.3275e-09	peroxisomal_biogenesis_factor_2
ENSG00000100985	MMP9	-1.6054	1.383e-09	laminin_gamma_2
ENSG00000067064	IDI1	1.1084	1.3893e-09	synaptojanin_1
ENSG00000232956	SNHG15	-1.2173	1.4271e-09	La_ribonucleoprotein_domain_family_member_1
ENSG00000255529	POLR2M	-0.98283	1.4767e-09	PAX3_and_PAX7_binding_protein_1
ENSG00000110172	CHORDC1	1.0967	1.5326e-09	glutaminyl-peptide_cyclotransferase-like
ENSG00000113396	SLC27A6	4.1354	1.5375e-09	hemochromatosis
ENSG00000023839	ABCC2	1.8638	1.6307e-09	alcohol_dehydrogenase_1B_(class_I)_beta_polypeptide
ENSG00000170465	KRT6C	0.84954	1.6418e-09	ssu-2_homolog_(C._elegans)
ENSG00000157778	PSMG3	-1.1467	1.7118e-09	matrix_metallopeptidase_1_(interstitial_collagenase)
ENSG00000182979	MTA1	-0.74244	1.714e-09	PH_domain_and_leucine_rich_repeat_protein_phosphatase_1
ENSG00000165996	PTPLA	-1.0236	1.7341e-09	small_proline-rich_protein_2F
ENSG00000206073	SERPINB4	1.6376	1.7388e-09	-
ENSG00000237441	RGL2	-1.1841	1.7434e-09	testis_expressed_11
ENSG00000213694	S1PR3	1.2318	1.7439e-09	-
ENSG00000184992	BRI3BP	1.1145	1.7801e-09	ATP-binding_cassette_sub-family_B_(MDR/TAP)_member_4
ENSG00000099797	TECR	-0.98119	1.7828e-09	pepsinogen_5_group_I_(pepsinogen_A)
ENSG00000253669	KB-1732A1.1	2.799	1.8314e-09	-
ENSG00000171346	KRT15	-0.87169	1.8739e-09	-
ENSG00000100982	PCIF1	-1.0883	1.927e-09	-
ENSG00000243156	MICAL3	1.1909	1.9864e-09	Uncharacterized_protein_
ENSG00000197077	KIAA1671	1.1365	2.045e-09	-
ENSG00000128191	DGCR8	0.92279	2.0541e-09	fms-related_tyrosine_kinase_4
ENSG00000159128	IFNGR2	-1.0111	2.1143e-09	-
ENSG00000198901	PRC1	-0.93754	2.1326e-09	-
ENSG00000225973	RP11-139H15.1	-1.6429	2.1348e-09	coiled-coil_domain_containing_58
ENSG00000164251	F2RL1	1.0334	2.1492e-09	-
ENSG00000004864	SLC25A13	0.98555	2.1642e-09	-
ENSG00000137404	NRM	-2.0184	2.1648e-09	sorting_nexin_19_pseudogene_2
ENSG00000129493	HEATR5A	0.93296	2.2283e-09	-
ENSG00000203760	CENPW	-1.3953	2.3177e-09	heat_shock_protein_90kDa_beta_(Grp94)_member_3_pseudogene
ENSG00000162496	DHRS3	-1.2109	2.3379e-09	-
ENSG00000112146	FBXO9	-1.097	2.3472e-09	chromosome_1_open_reading_frame_146
ENSG00000162981	FAM84A	1.2187	2.3475e-09	-
ENSG00000106399	RPA3	-1.5825	2.3617e-09	FGF12_antisense_RNA_1
ENSG00000101246	ARFRP1	-1.0669	2.4151e-09	neuroblastoma_breakpoint_family_member_21_pseudogene
ENSG00000134250	NOTCH2	1.1373	2.4691e-09	ring_finger_protein_2_pseudogene_1
ENSG00000171316	CHD7	1.3794	2.5445e-09	cation_channel_sperm_associated_1
ENSG00000175938	ORAI3	-1.1381	2.5586e-09	-
ENSG00000137818	RPLP1	-1.1972	2.5712e-09	-
ENSG00000065809	FAM107B	-1.0182	2.5771e-09	-
ENSG00000196104	SPOCK3	-4.3759	2.582e-09	major_histocompatibility_complex_class_II_DP_alpha_1
ENSG00000115816	CEBPZ	0.85463	2.5824e-09	-
ENSG00000024048	UBR2	0.86022	2.6125e-09	glucosaminyl_(N-acetyl)_transferase_4_core_2
ENSG00000104356	POP1	0.94423	2.7008e-09	ribosomal_protein_S2_pseudogene_7
ENSG00000226887	ERVMER34-1	1.2865	2.7273e-09	olfactory_receptor_family_7_subfamily_A_member_15_pseudogene
ENSG00000063177	RPL18	-1.0577	2.7352e-09	olfactory_receptor_family_51_subfamily_S_member_1
ENSG00000104889	RNASEH2A	-1.1675	2.8111e-09	fucosyltransferase_2_(secretor_status_included)
ENSG00000089685	BIRC5	-1.7808	2.8147e-09	EF-hand_calcium_binding_domain_5
ENSG00000185361	TNFAIP8L1	-2.3937	2.8221e-09	-
ENSG00000137154	RPS6	-0.88262	2.8307e-09	olfactory_receptor_family_51_subfamily_F_member_2
ENSG00000134463	ECHDC3	-1.4014	2.8821e-09	zinc_finger_protein_251
ENSG00000128833	MYO5C	1.2451	2.8918e-09	small_VCP/p97-interacting_protein
ENSG00000183826	BTBD9	1.0214	2.8964e-09	mannosidase_alpha_class_1A_member_2
ENSG00000114867	EIF4G1	0.77533	2.8983e-09	peptidylprolyl_isomerase_A_(cyclophilin_A)-like_4C
ENSG00000119912	IDE	1.2245	2.9169e-09	mesoderm_induction_early_response_1_homolog_(Xenopus_laevis)
ENSG00000180488	FAM73A	1.2206	2.9192e-09	formyl_peptide_receptor_2
ENSG00000145386	CCNA2	-1.0703	2.9812e-09	eukaryotic_translation_initiation_factor_3_subunit_K_pseudogene_1
ENSG00000197279	ZNF165	1.3491	2.9954e-09	-
ENSG00000104419	NDRG1	-0.92893	3.0048e-09	RPS6KA2_antisense_RNA_1
ENSG00000183741	CBX6	1.4591	3.1481e-09	RWD_domain_containing_4_pseudogene_2
ENSG00000197321	SVIL	1.104	3.1558e-09	t-SNARE_domain_containing_1
ENSG00000105559	PLEKHA4	-2.2968	3.2236e-09	XK_Kell_blood_group_complex_subunit-related_family_member_6
ENSG00000163214	DHX57	0.93123	3.3293e-09	-
ENSG00000099860	GADD45B	-1.2974	3.3434e-09	nuclear_receptor_subfamily_2_group_F_member_1
ENSG00000133773	CCDC59	-0.99243	3.3941e-09	long_intergenic_non-protein_coding_RNA_305
ENSG00000197646	PDCD1LG2	0.94488	3.3987e-09	ADP-ribosylation_factor-like_14
ENSG00000212724	KRTAP2-3	3.2444	3.411e-09	reprimo-like
ENSG00000110880	CORO1C	0.8498	3.4454e-09	-
ENSG00000173020	ADRBK1	-0.74979	3.4784e-09	microcephalin_1
ENSG00000171206	TRIM8	-1.0604	3.4866e-09	-
ENSG00000103657	HERC1	1.0442	3.625e-09	-
ENSG00000148600	CDHR1	-1.1494	3.7585e-09	-
ENSG00000162244	RPL29	-0.91708	3.8326e-09	-
ENSG00000167526	RPL13	-0.86795	3.8926e-09	-
ENSG00000130921	C12orf65	-0.88436	3.9115e-09	-
ENSG00000132793	LPIN3	1.14	3.9278e-09	-
ENSG00000170522	ELOVL6	0.84224	4.0423e-09	-
ENSG00000030419	IKZF2	1.431	4.1292e-09	Ly1_antibody_reactive
ENSG00000103042	SLC38A7	1.002	4.2011e-09	-
ENSG00000095139	ARCN1	0.92181	4.2969e-09	-
ENSG00000163918	RFC4	-1.2101	4.3245e-09	HIG1_hypoxia_inducible_domain_family_member_1A_pseudogene_14
ENSG00000182957	SPATA13	1.837	4.3258e-09	junctional_sarcoplasmic_reticulum_protein_1
ENSG00000174365	SNHG11	-1.4598	4.3896e-09	Uncharacterized_protein_
ENSG00000103353	UBFD1	0.93007	4.3981e-09	Uncharacterized_protein_
ENSG00000150667	FSIP1	-2.0391	4.4988e-09	midnolin
ENSG00000240342	RPS2P5	-0.84313	4.5814e-09	-
ENSG00000089289	IGBP1	-0.94586	4.5863e-09	-
ENSG00000119927	GPAM	0.94902	4.6151e-09	-
ENSG00000166411	IDH3A	1.2236	4.6314e-09	immunoglobulin_kappa_variable_1-32_(pseudogene)
ENSG00000090971	NAT14	-1.808	4.6475e-09	protocadherin_gamma_subfamily_A_11
ENSG00000004478	FKBP4	0.75011	4.6603e-09	-
ENSG00000178035	IMPDH2	-0.68647	4.6763e-09	ferritin_heavy_polypeptide_1_pseudogene_8
ENSG00000124429	POF1B	1.2805	4.7081e-09	immunoglobulin_lambda_variable_(IV)-66-1_(pseudogene)
ENSG00000067248	DHX29	0.8221	4.8162e-09	-
ENSG00000068120	COASY	-0.78223	4.8786e-09	thymosin_beta_4_X-linked_pseudogene_1
ENSG00000162402	USP24	0.91785	4.9048e-09	ribosomal_protein_L21_pseudogene_42
ENSG00000143140	GJA5	2.1356	4.9234e-09	glycosylphosphatidylinositol_anchor_attachment_1_pseudogene_1
ENSG00000189377	CXCL17	0.95817	4.9614e-09	-
ENSG00000171223	JUNB	-1.083	4.9876e-09	cat_eye_syndrome_chromosome_region_candidate_5
ENSG00000070047	PHRF1	0.73077	5.0154e-09	-
ENSG00000196227	FAM217B	1.2887	5.105e-09	hydroxyacyl-CoA_dehydrogenase/3-ketoacyl-CoA_thiolase/enoyl-CoA_hydratase_(trifunctional_protein)_alpha_subunit
ENSG00000165271	NOL6	0.80428	5.2751e-09	proteasome_(prosome_macropain)_subunit_beta_type_9
ENSG00000117475	BLZF1	0.88895	5.305e-09	-
ENSG00000112079	STK38	0.85376	5.3364e-09	sorbin_and_SH3_domain_containing_1
ENSG00000198860	TSEN15	-0.84794	5.4606e-09	-
ENSG00000176209	SMIM19	-1.1923	5.576e-09	-
ENSG00000198816	ZNF358	-2.1061	5.5999e-09	-
ENSG00000260260	RP11-304L19.5	-1.3611	5.6141e-09	cytochrome_P450_family_4_subfamily_F_polypeptide_34_pseudogene
ENSG00000167232	ZNF91	1.3796	5.6343e-09	-
ENSG00000132953	XPO4	0.88216	5.774e-09	-
ENSG00000010165	METTL13	0.83521	5.7946e-09	GABA(A)_receptor-associated_protein-like_2
ENSG00000215717	TMEM167B	-0.719	5.9476e-09	-
ENSG00000166681	NGFRAP1	-1.1171	6.1166e-09	olfactory_receptor_family_11_subfamily_H_member_6
ENSG00000002079	MYH16	1.4233	6.1666e-09	nitric_oxide_synthase_2_pseudogene_3
ENSG00000065183	WDR3	0.9276	6.2105e-09	carcinoembryonic_antigen-related_cell_adhesion_molecule_pseudogene_9
ENSG00000176153	GPX2	0.94075	6.3414e-09	collagen_type_VI_alpha_4_pseudogene_1
ENSG00000171587	DSCAM	2.5942	6.3437e-09	-
ENSG00000100522	GNPNAT1	1.2099	6.4278e-09	transferrin
ENSG00000165572	KBTBD6	0.82242	6.4675e-09	-
ENSG00000141543	EIF4A3	0.85936	6.483e-09	HLA_complex_group_4_pseudogene_7
ENSG00000167447	SMG8	1.1108	6.5481e-09	methyl-CpG_binding_domain_protein_3-like_2
ENSG00000116005	PCYOX1	0.8251	6.5622e-09	-
ENSG00000082516	GEMIN5	0.77452	6.6359e-09	histone_cluster_1_H2ba
ENSG00000135480	KRT7	0.76243	6.6835e-09	kidney_associated_antigen_1
ENSG00000155304	HSPA13	-0.9375	6.7813e-09	WD_repeat_domain_31
ENSG00000119698	PPP4R4	-0.75701	6.8279e-09	guanine_nucleotide_binding_protein_(G_protein)_gamma_5_pseudogene_2
ENSG00000204348	DOM3Z	-1.4079	6.8454e-09	ring_finger_protein_128_E3_ubiquitin_protein_ligase
ENSG00000101290	CDS2	0.91722	6.9574e-09	brain_expressed_X-linked_2
ENSG00000137103	TMEM8B	-1.7291	6.9924e-09	MORC_family_CW-type_zinc_finger_4
ENSG00000117597	DIEXF	1.1252	7.0832e-09	polymerase_(DNA_directed)_epsilon_3_accessory_subunit
ENSG00000064490	RFXANK	-1.1227	7.1922e-09	phospholipase_A2_group_XIIB
ENSG00000160207	HSF2BP	-1.5638	7.2127e-09	pyruvate_dehydrogenase_kinase_isozyme_4
ENSG00000127990	SGCE	-1.2498	7.5076e-09	CTD_(carboxy-terminal_domain_RNA_polymerase_II_polypeptide_A)_small_phosphatase_1
ENSG00000103126	AXIN1	-0.75481	7.7067e-09	testis_specific_protein_Y-linked_11_pseudogene
ENSG00000087245	MMP2	-1.4327	7.7531e-09	PDZ_domain_containing_4
ENSG00000144713	RPL32	-0.94767	7.7738e-09	ATPase_Ca++_transporting_plasma_membrane_3
ENSG00000111424	VDR	0.67613	7.9119e-09	-
ENSG00000054523	KIF1B	1.0262	8.0591e-09	-
ENSG00000166847	DCTN5	0.80009	8.1496e-09	pregnancy_specific_beta-1-glycoprotein_10_pseudogene
ENSG00000198858	R3HDM4	-0.81409	8.2213e-09	calponin_2_pseudogene_7
ENSG00000121579	NAA50	0.80876	8.3417e-09	carboxylesterase_3
ENSG00000196507	TCEAL3	-1.1697	8.4188e-09	-
ENSG00000231500	RPS18	-0.96656	8.426e-09	suppressor_of_defective_silencing_3_homolog_(S._cerevisiae)_pseudogene_1
ENSG00000105929	ATP6V0A4	2.5638	8.5563e-09	kinase_suppressor_of_ras_1
ENSG00000129197	RPAIN	-1.1862	8.8334e-09	high_mobility_group_AT-hook_1
ENSG00000123219	CENPK	-1.2623	8.8605e-09	SH3_and_cysteine_rich_domain
ENSG00000116406	EDEM3	1.1646	8.865e-09	MT-ND3_pseudogene_3
ENSG00000148660	CAMK2G	0.83093	8.9128e-09	carboxylesterase_4A
ENSG00000122643	NT5C3A	-1.5733	9.0399e-09	fibroblast_growth_factor_receptor_2
ENSG00000106211	HSPB1	-1.2332	9.1538e-09	vomeronasal_1_receptor_82_pseudogene
ENSG00000169136	ATF5	0.84741	9.1699e-09	Uncharacterized_protein_
ENSG00000196205	EEF1A1P5	-0.8936	9.2967e-09	DnaJ_(Hsp40)_homolog_subfamily_C_member_19_pseudogene_3
ENSG00000033100	CHPF2	0.8373	9.3135e-09	ribosomal_protein_L35a_pseudogene_33
ENSG00000114302	PRKAR2A	1.004	9.4418e-09	-
ENSG00000130724	CHMP2A	-0.85885	9.5497e-09	-
ENSG00000100575	TIMM9	-1.1355	9.6586e-09	poly_(ADP-ribose)_polymerase_family_member_14
ENSG00000163898	LIPH	0.91782	9.7097e-09	-
ENSG00000101350	KIF3B	0.98194	9.7236e-09	DEAH_(Asp-Glu-Ala-His)_box_polypeptide_8
ENSG00000257315	ZBED6	2.6827	9.7885e-09	-
ENSG00000064655	EYA2	-1.0026	9.8927e-09	-
ENSG00000080345	RIF1	1.1303	1.004e-08	myocyte_enhancer_factor_2D
ENSG00000220205	VAMP2	-1.0855	1.0151e-08	calcium/calmodulin-dependent_protein_kinase_II_alpha
ENSG00000138399	FASTKD1	1.1019	1.0159e-08	-
ENSG00000069329	VPS35	0.69428	1.0322e-08	solute_carrier_family_35_member_C2
ENSG00000177098	SCN4B	-1.7306	1.0506e-08	cyclin-dependent_kinase_inhibitor_2B_(p15_inhibits_CDK4)
ENSG00000173821	RNF213	0.71198	1.0598e-08	interferon_alpha_16
ENSG00000133657	ATP13A3	1.2662	1.0645e-08	cyclin-dependent_kinase_inhibitor_2A
ENSG00000008988	RPS20	-1.0266	1.0663e-08	Alport_syndrome_mental_retardation_midface_hypoplasia_and_elliptocytosis_chromosomal_region_gene_1
ENSG00000092036	HAUS4	-1.3853	1.0673e-08	chordin-like_1
ENSG00000127688	GAN	1.6505	1.0907e-08	uncharacterized_protein_LOC646862_
ENSG00000203993	C9orf37	-1.4752	1.0929e-08	-
ENSG00000132549	VPS13B	1.2331	1.1136e-08	hemoglobin_zeta
ENSG00000160410	SHKBP1	-0.85062	1.1191e-08	patatin-like_phospholipase_domain_containing_7
ENSG00000130770	ATPIF1	-1.0092	1.1222e-08	-
ENSG00000072364	AFF4	1.4163	1.1263e-08	centromere_protein_V_pseudogene_1
ENSG00000138771	SHROOM3	0.94454	1.1298e-08	-
ENSG00000164080	RAD54L2	2.2006	1.1305e-08	natriuretic_peptide_receptor_C/guanylate_cyclase_C_(atrionatriuretic_peptide_receptor_C)
ENSG00000114573	ATP6V1A	0.81459	1.1336e-08	lysophospholipase_I_pseudogene_1
ENSG00000023516	AKAP11	1.0579	1.1339e-08	-
ENSG00000110025	SNX15	-0.79882	1.1504e-08	CSNK1G2_antisense_RNA_1
ENSG00000102886	GDPD3	1.3319	1.1752e-08	-
ENSG00000112245	PTP4A1	-0.6374	1.1804e-08	-
ENSG00000115524	SF3B1	0.76966	1.1846e-08	deoxynucleotidyltransferase_terminal_interacting_protein_2
ENSG00000137331	IER3	-1.1884	1.193e-08	SUB1_homolog_(S._cerevisiae)
ENSG00000177600	RPLP2	-1.1669	1.1949e-08	golgi_phosphoprotein_3_(coat-protein)
ENSG00000122406	RPL5	-0.78608	1.1953e-08	oncostatin_M
ENSG00000169957	ZNF768	-1.2702	1.2078e-08	glutathione_S-transferase_theta_2
ENSG00000143258	USP21	-0.94443	1.2107e-08	-
ENSG00000116641	DOCK7	0.98516	1.2121e-08	ribosomal_protein_S11_pseudogene_1
ENSG00000084710	EFR3B	7.9269	1.2201e-08	NADH_dehydrogenase_(ubiquinone)_1_beta_subcomplex_11_pseudogene_1
ENSG00000170889	RPS9	-0.94482	1.222e-08	-
ENSG00000132563	REEP2	-2.1371	1.228e-08	flavin_containing_monooxygenase_4
ENSG00000121064	SCPEP1	-1.0077	1.2594e-08	-
ENSG00000184489	PTP4A3	-1.7933	1.2679e-08	-
ENSG00000108107	RPL28	-1.2501	1.2837e-08	-
ENSG00000134982	APC	1.1324	1.2896e-08	long_intergenic_non-protein_coding_RNA_849
ENSG00000148841	ITPRIP	-0.70555	1.2943e-08	MED14_antisense_RNA_1
ENSG00000196712	NF1	0.99011	1.3173e-08	-
ENSG00000159140	SON	1.0967	1.3322e-08	-
ENSG00000158552	ZFAND2B	-0.93263	1.3487e-08	CDNA_FLJ20147_fis_clone_COL07954;_HCG1781466;_Uncharacterized_protein_
ENSG00000131737	KRT34	2.645	1.3674e-08	NECAP_endocytosis_associated_1_pseudogene_2
ENSG00000037474	NSUN2	0.75413	1.3676e-08	-
ENSG00000167641	PPP1R14A	-2.8578	1.3738e-08	SKI/DACH_domain_containing_1
ENSG00000135916	ITM2C	-1.0678	1.3961e-08	-
ENSG00000126005	MMP24-AS1	-1.0395	1.3997e-08	sperm_associated_antigen_4
ENSG00000160208	RRP1B	0.77969	1.4125e-08	histone_cluster_1_H2bc
ENSG00000137573	SULF1	-1.7528	1.4138e-08	succinate_dehydrogenase_complex_subunit_A_flavoprotein_(Fp)
ENSG00000254635	WAC-AS1	-0.9522	1.4205e-08	-
ENSG00000145592	RPL37	-1.0738	1.4293e-08	-
ENSG00000163512	AZI2	-0.95113	1.4379e-08	-
ENSG00000170190	SLC16A5	-1.0296	1.4384e-08	Uncharacterized_protein_
ENSG00000134321	RSAD2	2.1768	1.4529e-08	-
ENSG00000105617	LENG1	-1.4155	1.4578e-08	ribosomal_protein_L6
ENSG00000151012	SLC7A11	-0.73555	1.4612e-08	-
ENSG00000158793	NIT1	-0.90877	1.4778e-08	-
ENSG00000197712	FAM114A1	1.0249	1.4975e-08	-
ENSG00000253313	C1orf210	-1.3411	1.5063e-08	thymosin_beta_4_X-linked_pseudogene_4
ENSG00000155961	RAB39B	-2.7297	1.5264e-08	olfactory_receptor_family_10_subfamily_G_member_3
ENSG00000123892	RAB38	-0.83691	1.5279e-08	sorting_nexin_5
ENSG00000073737	DHRS9	1.6508	1.5398e-08	-
ENSG00000166226	CCT2	0.84565	1.5506e-08	-
ENSG00000110011	DNAJC4	-1.3833	1.5509e-08	-
ENSG00000121310	ECHDC2	-0.82648	1.5823e-08	-
ENSG00000221926	TRIM16	0.86119	1.5838e-08	-
ENSG00000165795	NDRG2	1.7347	1.5846e-08	-
ENSG00000173064	HECTD4	0.98487	1.5976e-08	-
ENSG00000166483	WEE1	-1.0451	1.6066e-08	-
ENSG00000160551	TAOK1	1.0569	1.6185e-08	-
ENSG00000112651	MRPL2	-1.4255	1.6229e-08	-
ENSG00000150281	CTF1	-1.8241	1.6368e-08	Nasopharyngeal_carcinoma-related_protein_YH1;_Uncharacterized_protein_
ENSG00000112739	PRPF4B	0.83574	1.6739e-08	cyclin-dependent_kinase_18
ENSG00000163682	RPL9	-0.91981	1.7231e-08	G_protein-coupled_receptor_89A
ENSG00000122862	SRGN	0.89068	1.726e-08	fibroblast_growth_factor_8_(androgen-induced)
ENSG00000164944	KIAA1429	0.81377	1.7294e-08	nucleophosmin/nucleoplasmin_3
ENSG00000198121	LPAR1	0.82549	1.7338e-08	-
ENSG00000177058	SLC38A9	0.90776	1.7426e-08	arylsulfatase_E_pseudogene_1
ENSG00000177410	ZFAS1	-0.99394	1.7665e-08	-
ENSG00000128016	ZFP36	-0.84235	1.7828e-08	F-box_protein_43
ENSG00000162616	DNAJB4	1.1055	1.8033e-08	eukaryotic_translation_elongation_factor_1_alpha_1
ENSG00000253982	CTD-2336O2.1	-1.4528	1.8346e-08	-
ENSG00000205213	LGR4	0.88424	1.844e-08	sorcin_pseudogene_2
ENSG00000137880	GCHFR	-2.2744	1.8589e-08	-
ENSG00000188938	FAM120AOS	-1.1691	1.8589e-08	-
ENSG00000130175	PRKCSH	-0.71389	1.8699e-08	suppressor_of_var1_3-like_1_(S._cerevisiae)
ENSG00000124155	PIGT	-0.786	1.9608e-08	family_with_sequence_similarity_122C
ENSG00000125611	CHCHD5	-1.0628	1.9719e-08	ribosomal_protein_S17_pseudogene_5
ENSG00000166532	RIMKLB	0.90766	2.0314e-08	succinate_dehydrogenase_complex_subunit_C_pseudogene_1
ENSG00000177432	NAP1L5	1.14	2.0353e-08	family_with_sequence_similarity_122B
ENSG00000064651	SLC12A2	1.0455	2.0722e-08	FLG_antisense_RNA_1
ENSG00000165757	KIAA1462	3.3175	2.1068e-08	-
ENSG00000137700	SLC37A4	-1.2403	2.1214e-08	-
ENSG00000143416	SELENBP1	-1.3946	2.1365e-08	-
ENSG00000119681	LTBP2	1.0127	2.1388e-08	-
ENSG00000130255	RPL36	-1.1034	2.1411e-08	-
ENSG00000142534	RPS11	-0.96246	2.2086e-08	-
ENSG00000118246	FASTKD2	0.88006	2.2186e-08	-
ENSG00000029363	BCLAF1	0.83672	2.2196e-08	-
ENSG00000165905	GYLTL1B	-2.5745	2.2217e-08	lactamase_beta
ENSG00000084693	AGBL5	-0.76593	2.2281e-08	-
ENSG00000169047	IRS1	0.80343	2.2829e-08	ATP_synthase_H+_transporting_mitochondrial_Fo_complex_subunit_g_pseudogene_7
ENSG00000075413	MARK3	-0.6859	2.3024e-08	coronin_actin_binding_protein_2B
ENSG00000074755	ZZEF1	0.8562	2.3185e-08	ATP-binding_cassette_sub-family_A_(ABC1)_member_7
ENSG00000179912	R3HDM2	-1.0012	2.3276e-08	-
ENSG00000138175	ARL3	-1.1931	2.3289e-08	long_intergenic_non-protein_coding_RNA_672
ENSG00000144579	CTDSP1	-0.99266	2.3325e-08	DLGAP1_antisense_RNA_4
ENSG00000080200	CRYBG3	1.165	2.3352e-08	NLR_family_pyrin_domain_containing_2
ENSG00000213240	NOTCH2NL	1.3702	2.3543e-08	olfactory_receptor_family_52_subfamily_N_member_4
ENSG00000137876	RSL24D1	-0.71506	2.3947e-08	Rho_guanine_nucleotide_exchange_factor_(GEF)_1
ENSG00000090013	BLVRB	-0.97999	2.4313e-08	cholinergic_receptor_muscarinic_2
ENSG00000175354	PTPN2	-0.70217	2.4411e-08	XPA_binding_protein_2
ENSG00000175182	FAM131A	-0.7752	2.4434e-08	torsin_A_interacting_protein_1
ENSG00000179029	TMEM107	-1.3058	2.462e-08	regulator_of_G-protein_signaling_16
ENSG00000025770	NCAPH2	-1.1351	2.5153e-08	rhophilin_associated_tail_protein_1
ENSG00000172493	AFF1	1.162	2.5466e-08	THAP_domain_containing_9
ENSG00000225151	AC103965.1	-1.3506	2.5529e-08	TSPY-like_1
ENSG00000105701	FKBP8	-1.0212	2.5898e-08	ADAM-like_decysin_1
ENSG00000105372	RPS19	-1.1914	2.5975e-08	male_germ_cell-associated_kinase
ENSG00000185728	YTHDF3	0.86354	2.6741e-08	radial_spoke_head_4_homolog_A_(Chlamydomonas)
ENSG00000125991	ERGIC3	-0.71598	2.688e-08	RWD_domain_containing_1
ENSG00000226419	RP11-31F15.1	-1.1523	2.7138e-08	-
ENSG00000146918	NCAPG2	-0.84228	2.744e-08	-
ENSG00000083312	TNPO1	0.93582	2.7445e-08	cytochrome_P450_family_4_subfamily_F_polypeptide_11
ENSG00000130598	TNNI2	-1.9823	2.7534e-08	-
ENSG00000070182	SPTB	-1.0063	2.7895e-08	FOXP1_antisense_RNA_1
ENSG00000085224	ATRX	1.2013	2.8422e-08	chromosome_12_open_reading_frame_55
ENSG00000108179	PPIF	1.1008	2.8575e-08	nuclear_pore_complex_interacting_protein_pseudogene_1
ENSG00000139675	HNRNPA1L2	-1.3717	2.8784e-08	Uncharacterized_protein;_cDNA_FLJ45856_fis_clone_OCBBF2025631_
ENSG00000197756	RPL37A	-1.1595	2.9005e-08	FUN14_domain_containing_1
ENSG00000004975	DVL2	-0.65497	2.9296e-08	keratin_associated_protein_2-5_pseudogene
ENSG00000148303	RPL7A	-0.89139	2.9325e-08	-
ENSG00000164978	NUDT2	-1.2364	2.95e-08	-
ENSG00000165097	KDM1B	0.96683	2.9746e-08	ARHGEF3_antisense_RNA_1
ENSG00000111249	CUX2	-1.1291	2.9957e-08	-
ENSG00000013016	EHD3	1.1958	3.0158e-08	-
ENSG00000215251	FASTKD5	1.035	3.0555e-08	gasdermin_A
ENSG00000166073	GPR176	1.3696	3.0589e-08	-
ENSG00000224259	RP11-48O20.4	-1.2155	3.0705e-08	-
ENSG00000186493	C5orf38	-1.4527	3.0968e-08	-
ENSG00000204536	CCHCR1	-1.3689	3.0986e-08	-
ENSG00000147100	SLC16A2	0.82	3.1505e-08	-
ENSG00000114648	KLHL18	0.73689	3.1962e-08	-
ENSG00000135966	TGFBRAP1	0.76685	3.2025e-08	-
ENSG00000189334	S100A14	-0.87605	3.2089e-08	mechanistic_target_of_rapamycin_(serine/threonine_kinase)
ENSG00000197846	HIST1H2BF	3.6306	3.2694e-08	transmembrane_emp24_protein_transport_domain_containing_11_pseudogene
ENSG00000101846	STS	0.82257	3.3119e-08	-
ENSG00000101574	METTL4	-0.92018	3.3178e-08	family_with_sequence_similarity_90_member_A22_pseudogene
ENSG00000100078	PLA2G3	2.0462	3.3372e-08	-
ENSG00000130962	PRRG1	0.97946	3.3515e-08	ribosomal_protein_L37_pseudogene_3
ENSG00000133121	STARD13	1.3141	3.3734e-08	-
ENSG00000105193	RPS16	-0.83401	3.3962e-08	-
ENSG00000270101	RP11-24B19.3	-2.0787	3.3967e-08	WWC2_antisense_RNA_1
ENSG00000163517	HDAC11	-0.85074	3.4099e-08	suppressor_of_Ty_7_(S._cerevisiae)-like
ENSG00000184678	HIST2H2BE	1.4179	3.4168e-08	-
ENSG00000122591	FAM126A	0.89346	3.4304e-08	-
ENSG00000182871	COL18A1	-1.1023	3.4387e-08	-
ENSG00000154640	BTG3	-0.84659	3.4875e-08	zinc_finger_RAN-binding_domain_containing_1
ENSG00000204392	LSM2	-1.0262	3.5782e-08	-
ENSG00000114026	OGG1	-1.3464	3.5828e-08	alpha-kinase_2
ENSG00000173207	CKS1B	-1.0593	3.6091e-08	-
ENSG00000089351	GRAMD1A	-0.97083	3.6477e-08	hepatocyte_growth_factor_(hepapoietin_A;_scatter_factor)
ENSG00000169035	KLK7	1.4332	3.6758e-08	-
ENSG00000137161	CNPY3	-1.1957	3.7485e-08	-
ENSG00000120833	SOCS2	-1.0218	3.7967e-08	-
ENSG00000118855	MFSD1	0.61506	3.8008e-08	-
ENSG00000138674	SEC31A	1.0272	3.809e-08	spindlin_family_member_2A
ENSG00000168028	RPSA	-0.7506	3.8274e-08	nucleoside-triphosphatase_cancer-related
ENSG00000160710	ADAR	0.51933	3.8317e-08	ATP-binding_cassette_sub-family_B_(MDR/TAP)_member_10
ENSG00000121211	MND1	-1.7555	3.8604e-08	component_of_oligomeric_golgi_complex_2
ENSG00000198805	PNP	0.90976	3.866e-08	methylmalonic_aciduria_(cobalamin_deficiency)_cblB_type
ENSG00000169248	CXCL11	1.4975	3.9341e-08	calpain_9
ENSG00000254827	SLC22A18AS	-1.8376	3.9459e-08	-
ENSG00000205485	AC004980.7	-2.2488	3.9535e-08	lysine_(K)-specific_demethylase_6A
ENSG00000175591	P2RY2	0.92602	3.9535e-08	G_protein-coupled_receptor_125
ENSG00000075391	RASAL2	0.95102	3.9979e-08	essential_meiotic_endonuclease_1_homolog_2_(S._pombe)
ENSG00000088367	EPB41L1	1.0156	4.0197e-08	metallothionein-like_5_testis-specific_(tesmin)
ENSG00000078804	TP53INP2	0.94803	4.0275e-08	ribosomal_protein_S26_pseudogene_56
ENSG00000185275	CD24P4	0.7438	4.0666e-08	solute_carrier_family_18_(vesicular_monoamine)_member_2
ENSG00000233927	RPS28	-1.179	4.1164e-08	aldehyde_dehydrogenase_3_family_member_B2
ENSG00000168092	PAFAH1B2	0.80288	4.1542e-08	catechol-O-methyltransferase_domain_containing_1
ENSG00000173889	PHC3	1.0741	4.1941e-08	aspartoacylase_(aminocyclase)_3
ENSG00000173210	ABLIM3	1.1669	4.2147e-08	-
ENSG00000041988	THAP3	-1.0908	4.2302e-08	spermatogenesis_and_oogenesis_specific_basic_helix-loop-helix_1
ENSG00000148468	FAM171A1	1.4783	4.2722e-08	-
ENSG00000143850	PLEKHA6	1.8019	4.2762e-08	immunoglobulin_mu_binding_protein_2
ENSG00000186111	PIP5K1C	0.69156	4.3314e-08	major_histocompatibility_complex_class_I-related
ENSG00000139697	SBNO1	1.0415	4.3355e-08	-
ENSG00000215421	ZNF407	1.1255	4.3923e-08	-
ENSG00000196704	AMZ2	-0.71358	4.4695e-08	-
ENSG00000267427	CTC-503J8.6	-1.1496	4.5591e-08	-
ENSG00000145734	BDP1	1.1628	4.5658e-08	keratin_associated_protein_21-2
ENSG00000135870	RC3H1	0.90689	4.566e-08	peptidyl-tRNA_hydrolase_1_homolog_(S._cerevisiae)
ENSG00000106105	GARS	-0.81781	4.5825e-08	-
ENSG00000247903	RP11-421F16.3	-0.89946	4.612e-08	pancreatic_lipase-related_protein_1
ENSG00000170345	FOS	-1.0743	4.6122e-08	protein_phosphatase_1_regulatory_subunit_32
ENSG00000149273	RPS3	-0.7982	4.6278e-08	zinc_finger_protein_177
ENSG00000055609	MLL3	0.86415	4.6733e-08	zinc_finger_protein_48
ENSG00000160145	KALRN	2.9844	4.762e-08	IGF-like_family_member_3
ENSG00000101670	LIPG	1.1215	4.7972e-08	golgin_A8_family_member_M
ENSG00000063046	EIF4B	-0.61813	4.9097e-08	mitochondrial_fission_regulator_1
ENSG00000115274	INO80B	-1.0045	5.0415e-08	H6_family_homeobox_3
ENSG00000169641	LUZP1	0.76488	5.1118e-08	SH3_and_multiple_ankyrin_repeat_domains_1
ENSG00000161544	CYGB	1.1159	5.1208e-08	Kv_channel_interacting_protein_4
ENSG00000089154	GCN1L1	0.81702	5.1212e-08	SPATA31_subfamily_A_member_6
ENSG00000102984	ZNF821	-2.0504	5.1483e-08	serine_palmitoyltransferase_long_chain_base_subunit_1
ENSG00000033178	UBA6	0.73234	5.226e-08	nuclear_factor_of_activated_T-cells_cytoplasmic_calcineurin-dependent_2
ENSG00000100116	GCAT	-0.90781	5.4575e-08	-
ENSG00000180667	YOD1	1.2113	5.5154e-08	regulating_synaptic_membrane_exocytosis_4
ENSG00000122254	HS3ST2	2.3982	5.5759e-08	ribosomal_protein_L12_pseudogene_18
ENSG00000176340	COX8A	-1.5731	5.6133e-08	melanoma_antigen_family_A_12
ENSG00000130005	GAMT	-2.1922	5.6176e-08	protein_tyrosine_phosphatase_receptor_type_C-associated_protein
ENSG00000138443	ABI2	-0.71757	5.7287e-08	CDGSH_iron_sulfur_domain_1_pseudogene_1
ENSG00000164683	HEY1	-2.6125	5.7379e-08	-
ENSG00000178999	AURKB	-1.5403	5.7664e-08	poly(A)_binding_protein_cytoplasmic_1_pseudogene_7
ENSG00000164587	RPS14	-0.98353	5.7781e-08	annexin_A2_pseudogene_1
ENSG00000178397	FAM220A	-0.72862	5.8145e-08	-
ENSG00000183530	PRR14L	1.0817	5.8414e-08	-
ENSG00000114779	ABHD14B	-0.84633	6.0904e-08	-
ENSG00000136155	SCEL	1.9075	6.0943e-08	vascular_endothelial_growth_factor_A
ENSG00000163513	TGFBR2	0.88904	6.1137e-08	-
ENSG00000166441	RPL27A	-0.98283	6.1154e-08	-
ENSG00000111405	ENDOU	4.2296	6.1376e-08	-
ENSG00000168496	FEN1	0.80196	6.193e-08	-
ENSG00000155876	RRAGA	0.75873	6.2318e-08	-
ENSG00000102977	ACD	-0.99358	6.3528e-08	jumonji_domain_containing_6
ENSG00000011405	PIK3C2A	1.3004	6.4012e-08	zinc_finger_protein_578
ENSG00000204576	PRR3	-1.8554	6.5668e-08	-
ENSG00000162702	ZNF281	1.6181	6.6923e-08	-
ENSG00000220749	RPL21P28	-1.902	6.7066e-08	-
ENSG00000188846	RPL14	-0.71375	6.7696e-08	5'3'-nucleotidase_cytosolic_pseudogene_2
ENSG00000204628	GNB2L1	-0.6331	6.8878e-08	-
ENSG00000111906	HDDC2	-0.72476	6.9639e-08	N-acetylglucosamine-1-phosphate_transferase_gamma_subunit
ENSG00000185917	SETD4	-1.2445	7.0454e-08	SUMO1/sentrin_specific_peptidase_7
ENSG00000182263	FIGN	1.3772	7.2397e-08	MT-ND6_pseudogene_2
ENSG00000187147	RNF220	-0.86345	7.4162e-08	-
ENSG00000186642	PDE2A	1.6113	7.4641e-08	-
ENSG00000203837	PNLIPRP3	-0.90067	7.5965e-08	component_of_oligomeric_golgi_complex_5
ENSG00000157657	ZNF618	0.97843	7.6159e-08	ZFY_antisense_RNA_1
ENSG00000198626	RYR2	4.3878	7.6356e-08	myozenin_3
ENSG00000232480	RP11-224O19.2	1.7231	7.7484e-08	-
ENSG00000117523	PRRC2C	1.0377	7.75e-08	disrupted_in_renal_carcinoma_2
ENSG00000104725	NEFL	2.7833	7.9015e-08	-
ENSG00000130818	ZNF426	1.0532	7.9172e-08	-
ENSG00000145687	SSBP2	-1.1259	8.0337e-08	-
ENSG00000173581	CCDC106	-1.8167	8.1487e-08	-
ENSG00000088836	SLC4A11	0.77869	8.2492e-08	-
ENSG00000130313	PGLS	-0.93369	8.4357e-08	-
ENSG00000171311	EXOSC1	-0.83699	8.6076e-08	-
ENSG00000024526	DEPDC1	-1.062	8.6381e-08	secretogranin_III
ENSG00000197903	HIST1H2BK	1.0072	8.9151e-08	-
ENSG00000133247	SUV420H2	-1.7247	9.0111e-08	-
ENSG00000269996	RP11-343N15.5	-1.456	9.1236e-08	-
ENSG00000104859	CLASRP	-0.86625	9.3293e-08	-
ENSG00000164695	CHMP4C	-2.3195	9.3493e-08	-
ENSG00000174446	SNAPC5	-1.3556	9.3685e-08	gamma-aminobutyric_acid_(GABA)_A_receptor_alpha_3
ENSG00000170899	GSTA4	-1.0022	9.379e-08	-
ENSG00000052802	MSMO1	0.96865	9.3802e-08	high_mobility_group_box_1_pseudogene_12
ENSG00000130487	KLHDC7B	-4.2879	9.4904e-08	-
ENSG00000125458	NT5C	-1.0246	9.5304e-08	-
ENSG00000168679	SLC16A4	-1.1809	9.5618e-08	SRY_(sex_determining_region_Y)-box_21
ENSG00000165806	CASP7	0.7614	9.5687e-08	histone_cluster_1_H2ah
ENSG00000149591	TAGLN	0.74564	9.6281e-08	ring_finger_protein_41
ENSG00000173040	EVC2	-1.4485	9.8453e-08	-
ENSG00000168016	TRANK1	0.64709	9.8593e-08	-
ENSG00000165443	PHYHIPL	2.9191	9.8922e-08	solute_carrier_family_2_(facilitated_glucose_transporter)_member_4
ENSG00000160948	VPS28	-0.93319	9.9085e-08	unc-93_homolog_B2_pseudogene_(C._elegans)
ENSG00000167468	GPX4	-1.0937	1.0104e-07	tripartite_motif_containing_49
ENSG00000147642	SYBU	-0.77316	1.0107e-07	transmembrane_protein_129
ENSG00000075643	MOCOS	-0.99482	1.0192e-07	sprouty_homolog_3_(Drosophila)
ENSG00000169189	NSMCE1	-1.0852	1.0195e-07	peptidylprolyl_isomerase_C_(cyclophilin_C)
ENSG00000021776	AQR	0.88845	1.038e-07	solute_carrier_family_28_(sodium-coupled_nucleoside_transporter)_member_3
ENSG00000189241	TSPYL1	0.63892	1.0461e-07	-
ENSG00000147416	ATP6V1B2	0.72283	1.0516e-07	neuroblastoma_breakpoint_family_member_6
ENSG00000137309	HMGA1	-0.68532	1.0697e-07	T_cell_receptor_alpha_variable_1-2
ENSG00000146676	PURB	0.9531	1.0727e-07	-
ENSG00000127507	EMR2	1.469	1.0729e-07	-
ENSG00000160685	ZBTB7B	-0.75247	1.083e-07	nucleoporin_214kDa
ENSG00000197045	GMFB	0.90226	1.0956e-07	family_with_sequence_similarity_78_member_A
ENSG00000213015	ZNF580	-1.2487	1.1073e-07	gamma-secretase_activating_protein
ENSG00000117862	TXNDC12	-0.72149	1.1176e-07	-
ENSG00000119682	AREL1	0.83735	1.1307e-07	glutaredoxin_cysteine_rich_2
ENSG00000154134	ROBO3	-1.1574	1.1321e-07	F-box_protein_48
ENSG00000164171	ITGA2	1.045	1.1381e-07	chromosome_11_open_reading_frame_83
ENSG00000124942	AHNAK	0.95652	1.1407e-07	zinc_finger_protein_155
ENSG00000102189	EEA1	0.97526	1.1449e-07	-
ENSG00000170379	FAM115C	1.6248	1.1505e-07	-
ENSG00000165175	MID1IP1	-0.76101	1.1524e-07	nuclear_factor_I/X_(CCAAT-binding_transcription_factor)
ENSG00000123908	AGO2	1.1691	1.1558e-07	lipoma_HMGIC_fusion_partner-like_1
ENSG00000160752	FDPS	1.3918	1.1558e-07	centrosomal_protein_97kDa
ENSG00000111530	CAND1	0.74145	1.1756e-07	abhydrolase_domain_containing_17A_pseudogene_5
ENSG00000168924	LETM1	0.67655	1.1847e-07	ORAI_calcium_release-activated_calcium_modulator_1
ENSG00000101224	CDC25B	-0.95002	1.1949e-07	SEC22_vesicle_trafficking_protein_homolog_A_(S._cerevisiae)
ENSG00000133704	IPO8	0.69988	1.1972e-07	-
ENSG00000160446	ZDHHC12	-0.83539	1.2058e-07	-
ENSG00000120549	KIAA1217	0.76099	1.2188e-07	snail_homolog_1_(Drosophila)
ENSG00000157693	C9orf91	-0.92651	1.2277e-07	ATP_synthase_H+_transporting_mitochondrial_F1_complex_alpha_subunit_1_pseudogene_6
ENSG00000128731	HERC2	0.79442	1.2559e-07	-
ENSG00000135723	FHOD1	0.83173	1.2629e-07	dihydrodiol_dehydrogenase_(dimeric)
ENSG00000121680	PEX16	-1.0357	1.2715e-07	TatD_DNase_domain_containing_1_pseudogene_1
ENSG00000255103	KIAA0754	2.8397	1.2749e-07	-
ENSG00000075711	DLG1	0.85461	1.2938e-07	nucleobindin_1
ENSG00000113758	DBN1	0.58971	1.2966e-07	tubby_like_protein_2
ENSG00000008869	HEATR5B	1.0355	1.3057e-07	twinfilin_actin-binding_protein_2
ENSG00000090674	MCOLN1	0.91837	1.3211e-07	-
ENSG00000099875	MKNK2	-0.90056	1.3285e-07	heterogeneous_nuclear_ribonucleoprotein_A1_pseudogene_26
ENSG00000188352	FOCAD	0.91475	1.3335e-07	-
ENSG00000089057	SLC23A2	1.3018	1.3387e-07	-
ENSG00000177707	PVRL3	1.4675	1.3537e-07	nuclear_receptor_binding_factor_2_pseudogene_3
ENSG00000164985	PSIP1	-0.72093	1.3582e-07	-
ENSG00000215853	RPTN	2.8959	1.3635e-07	X-ray_repair_complementing_defective_repair_in_Chinese_hamster_cells_6_pseudogene_1
ENSG00000107984	DKK1	1.457	1.3977e-07	zinc_finger_HIT-type_containing_1
ENSG00000137124	ALDH1B1	0.84599	1.404e-07	-
ENSG00000120254	MTHFD1L	-0.93584	1.4164e-07	variable_charge_X-linked_2
ENSG00000171711	DEFB4A	3.6502	1.4316e-07	claudin_15
ENSG00000138326	RPS24	-0.89226	1.4343e-07	iroquois_homeobox_3
ENSG00000214262	ANKRD36BP1	1.6901	1.4484e-07	-
ENSG00000178385	PLEKHM3	2.9447	1.4497e-07	-
ENSG00000213064	SFT2D2	1.02	1.4667e-07	fatty_acid_binding_protein_5_pseudogene_12
ENSG00000011007	TCEB3	0.65749	1.4855e-07	eukaryotic_translation_initiation_factor_4E_binding_protein_1
ENSG00000182670	TTC3	0.96098	1.4926e-07	-
ENSG00000096063	SRPK1	0.86241	1.5284e-07	olfactory_receptor_family_7_subfamily_E_member_25_pseudogene
ENSG00000182481	KPNA2	0.50425	1.5291e-07	purinergic_receptor_P2X_ligand-gated_ion_channel_2
ENSG00000162757	C1orf74	0.89493	1.5308e-07	LSM3_homolog_U6_small_nuclear_RNA_associated_(S._cerevisiae)_pseudogene_2
ENSG00000123213	NLN	0.65091	1.5457e-07	MAX_dimerization_protein_4
ENSG00000164610	RP9	-1.1814	1.5472e-07	abhydrolase_domain_containing_2
ENSG00000185324	CDK10	-0.82366	1.5649e-07	WD_repeat_domain_93
ENSG00000185187	SIGIRR	-1.907	1.5715e-07	Fanconi_anemia_complementation_group_I
ENSG00000145041	VPRBP	1.1061	1.5834e-07	retinaldehyde_binding_protein_1
ENSG00000198722	UNC13B	0.90508	1.5911e-07	Uncharacterized_protein_
ENSG00000139168	ZCRB1	-0.81068	1.6044e-07	polymerase_(DNA_directed)_gamma
ENSG00000176928	GCNT4	1.6425	1.6423e-07	-
ENSG00000131143	COX4I1	-0.7991	1.648e-07	acyl-CoA_synthetase_family_member_2
ENSG00000107874	CUEDC2	-1.0485	1.6513e-07	family_with_sequence_similarity_102_member_A
ENSG00000091129	NRCAM	7.665	1.659e-07	transmembrane_protein_92
ENSG00000079263	SP140	4.1873	1.6646e-07	BPI_fold_containing_family_B_member_6
ENSG00000162924	REL	2.1295	1.6808e-07	phosphatidylinositol-4-phosphate_5-kinase-like_1
ENSG00000104897	SF3A2	-0.8419	1.6905e-07	MAP/microtubule_affinity-regulating_kinase_2_pseudogene_8
ENSG00000185808	PIGP	-0.87121	1.6955e-07	sterile_alpha_motif_domain_containing_14
ENSG00000174749	C4orf32	-0.624	1.7315e-07	-
ENSG00000132846	ZBED3	-2.2403	1.7343e-07	-
ENSG00000175727	MLXIP	1.0077	1.7443e-07	-
ENSG00000154079	C6orf57	-0.86825	1.7935e-07	polo-like_kinase_1
ENSG00000102119	EMD	-0.80494	1.7988e-07	G_protein-coupled_receptor_182
ENSG00000236144	AD000090.2	-1.9523	1.8102e-07	ClpX_caseinolytic_peptidase_X_homolog_(E._coli)
ENSG00000049759	NEDD4L	0.88272	1.8477e-07	YY1_associated_protein_1
ENSG00000117305	HMGCL	-0.7369	1.8524e-07	kelch_repeat_and_BTB_(POZ)_domain_containing_8
ENSG00000198690	FAN1	0.94928	1.8616e-07	family_with_sequence_similarity_19_(chemokine_(C-C_motif)-like)_member_A4
ENSG00000089916	GPATCH2L	1.2118	1.8677e-07	EGF_domain-specific_O-linked_N-acetylglucosamine_(GlcNAc)_transferase
ENSG00000125430	HS3ST3B1	2.0946	1.8783e-07	-
ENSG00000164023	SGMS2	1.2678	1.9008e-07	-
ENSG00000010404	IDS	0.82773	1.9038e-07	-
ENSG00000164032	H2AFZ	-1.0921	1.9256e-07	-
ENSG00000105887	MTPN	1.4071	1.9584e-07	-
ENSG00000127564	PKMYT1	-1.1005	1.9744e-07	olfactory_receptor_family_5_subfamily_BN_member_2_pseudogene
ENSG00000067048	DDX3Y	0.93929	1.9814e-07	-
ENSG00000184564	SLITRK6	-0.7508	1.9836e-07	-
ENSG00000172660	TAF15	-0.70993	1.9845e-07	-
ENSG00000189403	HMGB1	-0.72419	2.0142e-07	-
ENSG00000142046	TMEM91	-2.6669	2.0144e-07	-
ENSG00000110711	AIP	-1.1582	2.0201e-07	-
ENSG00000187098	MITF	0.71708	2.0431e-07	ring_finger_and_CCCH-type_domains_2
ENSG00000119411	BSPRY	1.3837	2.0439e-07	family_with_sequence_similarity_101_member_A
ENSG00000141664	ZCCHC2	0.76374	2.0582e-07	-
ENSG00000185404	SP140L	1.0341	2.0641e-07	Rho_GTPase_activating_protein_42_pseudogene_1
ENSG00000187778	MCRS1	-0.95619	2.0789e-07	-
ENSG00000160746	ANO10	0.72129	2.0952e-07	-
ENSG00000184232	OAF	-0.73282	2.101e-07	-
ENSG00000117519	CNN3	0.82089	2.1155e-07	cingulin-like_1
ENSG00000139637	C12orf10	-1.0587	2.1521e-07	-
ENSG00000175040	CHST2	0.5329	2.1644e-07	chromosome_3_open_reading_frame_83
ENSG00000119138	KLF9	-0.70255	2.1838e-07	-
ENSG00000143409	FAM63A	0.75616	2.1976e-07	-
ENSG00000139263	LRIG3	-0.72628	2.2214e-07	-
ENSG00000170325	PRDM10	0.99907	2.2302e-07	-
ENSG00000123636	BAZ2B	0.6831	2.2365e-07	immunoglobulin_kappa_variable_6D-21_(non-functional)
ENSG00000170291	ELP5	-1.081	2.2368e-07	testis-specific_transcript_Y-linked_16_(non-protein_coding)
ENSG00000161642	ZNF385A	-0.74644	2.2431e-07	-
ENSG00000170873	MTSS1	-0.58208	2.2672e-07	immunoglobulin_kappa_variable_2/OR22-3_(pseudogene)
ENSG00000073969	NSF	0.74505	2.3501e-07	-
ENSG00000168404	MLKL	1.2046	2.3556e-07	-
ENSG00000197635	DPP4	1.4402	2.3857e-07	somatostatin
ENSG00000111846	GCNT2	1.0756	2.4384e-07	DENN/MADD_domain_containing_5A
ENSG00000134769	DTNA	0.98914	2.64e-07	transmembrane_protease_serine_2
ENSG00000109255	NMU	-1.4904	2.6509e-07	immunoglobulin_heavy_variable_3-29_(pseudogene)
ENSG00000108298	RPL19	-0.81977	2.6621e-07	immunoglobulin_heavy_variable_(IV)-44-1_(pseudogene)
ENSG00000112379	KIAA1244	2.2795	2.6713e-07	myeloid-associated_differentiation_marker
ENSG00000198015	MRPL42	-0.61048	2.6759e-07	MAS-related_GPR_member_X3
ENSG00000041802	LSG1	0.87116	2.6863e-07	solute_carrier_family_45_member_1
ENSG00000106610	STAG3L4	-1.3824	2.7144e-07	ventral_anterior_homeobox_1
ENSG00000081721	DUSP12	-0.7759	2.7166e-07	-
ENSG00000164163	ABCE1	0.75955	2.7209e-07	-
ENSG00000184178	SCFD2	0.81511	2.7637e-07	-
ENSG00000134717	BTF3L4	-0.82838	2.7863e-07	Uncharacterized_protein_
ENSG00000198719	DLL1	-1.6237	2.8032e-07	-
ENSG00000233184	RP11-421L21.3	-1.5424	2.8045e-07	-
ENSG00000198743	SLC5A3	0.90408	2.8106e-07	-
ENSG00000125652	ALKBH7	-1.1315	2.8183e-07	-
ENSG00000133059	DSTYK	1.026	2.8385e-07	-
ENSG00000171858	RPS21	-0.97896	2.8398e-07	nucleosome_assembly_protein_1-like_6
ENSG00000005469	CROT	0.80892	2.9392e-07	long_intergenic_non-protein_coding_RNA_684
ENSG00000176102	CSTF3	0.74394	2.9786e-07	adducin_3_(gamma)
ENSG00000114784	EIF1B	-0.85082	3.0086e-07	BMP2_inducible_kinase-like
ENSG00000148634	HERC4	0.81369	3.0206e-07	-
ENSG00000122026	RPL21	-0.89968	3.0653e-07	cysteine-rich_hydrophobic_domain_1
ENSG00000106733	NMRK1	-0.83365	3.0702e-07	-
ENSG00000172172	MRPL13	-0.89888	3.0717e-07	-
ENSG00000166128	RAB8B	0.84387	3.0845e-07	DENN/MADD_domain_containing_4C
ENSG00000165355	FBXO33	0.88033	3.0871e-07	insulin-like_growth_factor_binding_protein-like_1
ENSG00000107731	UNC5B	-2.3657	3.1024e-07	-
ENSG00000168461	RAB31	0.71921	3.1145e-07	-
ENSG00000008294	SPAG9	1.1658	3.1147e-07	-
ENSG00000245694	CRNDE	-1.2703	3.1196e-07	retina_and_anterior_neural_fold_homeobox_2
ENSG00000117598	LPPR5	2.0498	3.1212e-07	-
ENSG00000175155	YPEL2	0.80025	3.1218e-07	Uncharacterized_protein_
ENSG00000161217	PCYT1A	0.82355	3.1444e-07	-
ENSG00000115464	USP34	0.97084	3.1502e-07	-
ENSG00000112561	TFEB	-1.807	3.1606e-07	-
ENSG00000108821	COL1A1	-1.2368	3.2019e-07	-
ENSG00000111678	C12orf57	-1.2231	3.2216e-07	YEATS2_antisense_RNA_1
ENSG00000143947	RPS27A	-0.96298	3.2407e-07	REX1_RNA_exonuclease_1_homolog_(S._cerevisiae)-like_2_pseudogene
ENSG00000153071	DAB2	1.3061	3.2435e-07	-
ENSG00000204272	RP11-622K12.1	-0.98534	3.2506e-07	-
ENSG00000127914	AKAP9	0.96608	3.2777e-07	-
ENSG00000168734	PKIG	-0.86538	3.3187e-07	-
ENSG00000009335	UBE3C	0.65865	3.34e-07	-
ENSG00000143970	ASXL2	1.4159	3.3877e-07	adrenergic_beta_receptor_kinase_2
ENSG00000256771	ZNF253	1.3092	3.3907e-07	DMRT-like_family_C1
ENSG00000126768	TIMM17B	-1.0311	3.3982e-07	ectonucleotide_pyrophosphatase/phosphodiesterase_4_(putative)
ENSG00000089006	SNX5	-0.66925	3.4084e-07	interferon_gamma_receptor_2_(interferon_gamma_transducer_1)
ENSG00000137502	RAB30	1.044	3.4191e-07	-
ENSG00000175592	FOSL1	-0.78225	3.4429e-07	PRR7_antisense_RNA_1
ENSG00000144583	2018-03-04	1.4737	3.4514e-07	solute_carrier_family_25_(mitochondrial_carrier;_Graves_disease_autoantigen)_member_16
ENSG00000124875	CXCL6	2.1104	3.4591e-07	-
ENSG00000064999	ANKS1A	0.77395	3.5152e-07	pentatricopeptide_repeat_domain_2_pseudogene_1
ENSG00000114491	UMPS	0.78637	3.5459e-07	-
ENSG00000187990	HIST1H2BG	2.4028	3.5882e-07	-
ENSG00000204516	MICB	0.98865	3.6181e-07	-
ENSG00000198589	LRBA	0.98254	3.6348e-07	CDNA_FLJ26957_fis_clone_SLV00486;_Uncharacterized_protein_
ENSG00000137312	FLOT1	-0.92866	3.6532e-07	lysyl_oxidase-like_1
ENSG00000100344	PNPLA3	1.7777	3.6622e-07	-
ENSG00000128309	MPST	-0.83202	3.6846e-07	MT-ND4_pseudogene_7
ENSG00000151151	IPMK	1.0398	3.6866e-07	ankyrin_repeat_domain_29
ENSG00000131263	RLIM	0.58033	3.7217e-07	olfactory_receptor_family_7_subfamily_E_member_36_pseudogene
ENSG00000143315	PIGM	0.74726	3.723e-07	ribosomal_protein_SA_pseudogene_58
ENSG00000118816	CCNI	-0.94562	3.7808e-07	coiled-coil_domain_containing_181
ENSG00000164116	GUCY1A3	2.1939	3.7817e-07	maternally_expressed_8_(non-protein_coding)
ENSG00000127337	YEATS4	-0.75362	3.7917e-07	TM4SF19_antisense_RNA_1
ENSG00000147459	DOCK5	0.85822	3.8083e-07	-
ENSG00000163249	CCNYL1	1.0991	3.8132e-07	-
ENSG00000151553	FAM160B1	1.0396	3.8136e-07	-
ENSG00000114374	USP9Y	0.95248	3.8139e-07	-
ENSG00000185483	ROR1	2.0891	3.8199e-07	-
ENSG00000169710	FASN	0.9294	3.8228e-07	glutathione_S-transferase_omega_3_pseudogene
ENSG00000183255	PTTG1IP	0.73284	3.8643e-07	-
ENSG00000137073	UBAP2	0.71143	3.8643e-07	pyruvate_kinase_muscle_pseudogene_2
ENSG00000099937	SERPIND1	2.6739	3.9022e-07	solute_carrier_family_10_(sodium/bile_acid_cotransporter_family)_member_7
ENSG00000151693	ASAP2	1.1761	3.907e-07	chromosome_16_open_reading_frame_87
ENSG00000164400	CSF2	2.3897	3.9191e-07	TSPEAR_antisense_RNA_1
ENSG00000159516	SPRR2G	8.2667	3.9563e-07	microfibrillar-associated_protein_3
ENSG00000145365	TIFA	-0.73845	3.9982e-07	keratin_83
ENSG00000137815	RTF1	0.72683	4.0191e-07	ELOVL_fatty_acid_elongase_6
ENSG00000260482	CTD-2196E14.9	1.6643	4.023e-07	6-phosphofructo-2-kinase/fructose-26-biphosphatase_3
ENSG00000137133	HINT2	-1.8556	4.0307e-07	histone_cluster_1_H4l
ENSG00000175906	ARL4D	-0.92545	4.0507e-07	-
ENSG00000125977	EIF2S2	-0.63121	4.0516e-07	-
ENSG00000164506	STXBP5	1.1373	4.0947e-07	proline-rich_protein_HaeIII_subfamily_2
ENSG00000104980	TIMM44	-0.71156	4.1088e-07	zinc_finger_protein_627
ENSG00000111110	PPM1H	1.6283	4.1172e-07	zinc_finger_protein_789
ENSG00000130449	ZSWIM6	0.77192	4.1473e-07	WD_repeat_and_HMG-box_DNA_binding_protein_1
ENSG00000173272	MZT2A	-1.0928	4.1684e-07	-
ENSG00000063245	EPN1	-0.8486	4.3288e-07	-
ENSG00000198604	BAZ1A	0.69388	4.3647e-07	-
ENSG00000158109	TPRG1L	0.70539	4.3779e-07	sema_domain_immunoglobulin_domain_(Ig)_short_basic_domain_secreted_(semaphorin)_3C
ENSG00000128534	NAA38	-0.98616	4.3824e-07	-
ENSG00000152082	MZT2B	-1.3667	4.3856e-07	HECT_C2_and_WW_domain_containing_E3_ubiquitin_protein_ligase_2
ENSG00000110713	NUP98	0.78448	4.3875e-07	ubiquitin-conjugating_enzyme_E2Q_family_member_1
ENSG00000119596	YLPM1	0.73023	4.3979e-07	interleukin_6_receptor
ENSG00000165813	C10orf118	1.0475	4.4208e-07	adenosine_deaminase_RNA-specific
ENSG00000125630	POLR1B	0.74397	4.4293e-07	progastricsin_(pepsinogen_C)
ENSG00000196189	SEMA4A	-0.78881	4.4416e-07	actin_related_protein_2/3_complex_subunit_5-like
ENSG00000269609	RP11-18I14.10	-1.5756	4.4989e-07	long_intergenic_non-protein_coding_RNA_269
ENSG00000006432	MAP3K9	1.1568	4.5041e-07	-
ENSG00000049249	TNFRSF9	-2.4595	4.5999e-07	grainyhead-like_2_(Drosophila)
ENSG00000196549	MME	1.1424	4.6072e-07	mitochondrial_ribosomal_protein_S18A
ENSG00000267350	RP1-178F10.3	0.98675	4.6437e-07	-
ENSG00000083223	ZCCHC6	0.90168	4.6552e-07	Uncharacterized_protein_
ENSG00000174444	RPL4	-0.61131	4.6849e-07	-
ENSG00000183828	NUDT14	-1.0535	4.6989e-07	squamous_cell_carcinoma_antigen_recognized_by_T_cells
ENSG00000177570	SAMD12	1.3948	4.7064e-07	long_intergenic_non-protein_coding_RNA_322
ENSG00000143256	PFDN2	-0.82495	4.717e-07	-
ENSG00000077380	DYNC1I2	0.62977	4.7197e-07	TBC1_domain_family_member_10C
ENSG00000020129	NCDN	0.67706	4.7888e-07	N-ethylmaleimide-sensitive_factor_attachment_protein_alpha
ENSG00000064607	SUGP2	0.87502	4.8045e-07	cell_division_cycle_37
ENSG00000136104	RNASEH2B	-0.85355	4.8137e-07	Rab_acceptor_1_(prenylated)
ENSG00000204356	NELFE	-0.85628	4.8467e-07	glutamine-fructose-6-phosphate_transaminase_2
ENSG00000120756	PLS1	0.97499	4.8634e-07	ATPase_Na+/K+_transporting_alpha_3_polypeptide
ENSG00000198265	HELZ	0.85968	4.9146e-07	solute_carrier_family_19_member_3
ENSG00000116350	SRSF4	-0.57852	4.9564e-07	-
ENSG00000167700	MFSD3	-0.90331	4.9653e-07	Fc_receptor-like_A
ENSG00000154127	UBASH3B	0.91142	5.0185e-07	synaptogyrin_2
ENSG00000090316	MAEA	0.70645	5.044e-07	-
ENSG00000230387	RP4-737E23.2	-3.3787	5.0992e-07	nucleoporin_210kDa
ENSG00000101104	PABPC1L	-1.5837	5.1078e-07	-
ENSG00000173542	MOB1B	0.68057	5.1199e-07	-
ENSG00000112984	KIF20A	-1.2734	5.1758e-07	-
ENSG00000177169	ULK1	-0.93407	5.1791e-07	signal-induced_proliferation-associated_1_like_2
ENSG00000185900	SGK196	2.5791	5.201e-07	-
ENSG00000149932	TMEM219	-1.0033	5.2037e-07	regulator_of_chromosome_condensation_2_pseudogene_2
ENSG00000037749	MFAP3	1.0631	5.2686e-07	CNTN4_antisense_RNA_1
ENSG00000109089	CDR2L	0.55796	5.3027e-07	ribosomal_protein_L35_pseudogene_1
ENSG00000184867	ARMCX2	1.0954	5.3136e-07	-
ENSG00000100299	ARSA	-0.91802	5.3452e-07	calcium_channel_voltage-dependent_gamma_subunit_7
ENSG00000169738	DCXR	-0.88479	5.3523e-07	-
ENSG00000048052	HDAC9	1.5605	5.3666e-07	-
ENSG00000101940	WDR13	-0.80972	5.386e-07	integrin-linked_kinase
ENSG00000006327	TNFRSF12A	-0.91137	5.3864e-07	cathepsin_L_family_member_3_pseudogene
ENSG00000047579	DTNBP1	-1.1224	5.3937e-07	-
ENSG00000100393	EP300	1.1712	5.4115e-07	small_nuclear_ribonucleoprotein_polypeptide_E_pseudogene_5
ENSG00000189120	SP6	0.89936	5.4435e-07	lectin_galactoside-binding_soluble_3
ENSG00000004766	CCDC132	0.77658	5.4561e-07	ubiquitin-conjugating_enzyme_E2L_2_(pseudogene)
ENSG00000106049	HIBADH	-0.76835	5.4836e-07	Rab_interacting_lysosomal_protein-like_1
ENSG00000198814	GK	-0.87635	5.4858e-07	-
ENSG00000164938	TP53INP1	1.5342	5.496e-07	-
ENSG00000162738	VANGL2	-1.28	5.5277e-07	-
ENSG00000005448	WDR54	-0.788	5.5301e-07	KRAB_box_domain_containing_1
ENSG00000259758	CTA-204B4.6	1.1757	5.57e-07	taxilin_alpha
ENSG00000070882	OSBPL3	0.60813	5.5744e-07	-
ENSG00000125691	RPL23	-0.84517	5.584e-07	Rho_guanine_nucleotide_exchange_factor_(GEF)_33
ENSG00000182054	IDH2	-1.1054	5.6954e-07	-
ENSG00000168439	STIP1	0.58674	5.8069e-07	-
ENSG00000123416	TUBA1B	0.94252	5.8899e-07	Mdm2_transformed_3T3_cell_double_minute_2_p53_binding_protein_(mouse)_binding_protein_104kDa
ENSG00000158411	MITD1	-0.73709	5.9565e-07	-
ENSG00000068489	PRR11	-0.76427	5.9614e-07	syntrophin_beta_1_(dystrophin-associated_protein_A1_59kDa_basic_component_1)
ENSG00000048540	LMO3	-1.971	6.0054e-07	-
ENSG00000163463	KRTCAP2	-0.92376	6.0494e-07	-
ENSG00000119242	CCDC92	-0.76879	6.0882e-07	-
ENSG00000174791	RIN1	-1.2314	6.1788e-07	-
ENSG00000102805	CLN5	0.62169	6.2372e-07	-
ENSG00000139620	KANSL2	-0.82404	6.2969e-07	-
ENSG00000217275	RP1-34B20.4	4.9908	6.3531e-07	replication_protein_A2_pseudogene_1
ENSG00000106123	EPHB6	-1.1524	6.3648e-07	ATP_synthase_H+_transporting_mitochondrial_Fo_complex_subunit_B1_pseudogene_2
ENSG00000177311	ZBTB38	1.0332	6.3916e-07	lipocalin_9
ENSG00000168143	FAM83B	1.4953	6.4138e-07	-
ENSG00000136937	NCBP1	0.59005	6.4164e-07	inositol_polyphosphate-5-phosphatase_72_kDa
ENSG00000178381	ZFAND2A	-0.9617	6.4266e-07	menage_a_trois_homolog_1_cyclin_H_assembly_factor_(Xenopus_laevis)
ENSG00000087460	GNAS	-0.78457	6.4649e-07	high_mobility_group_AT-hook_1_pseudogene_6
ENSG00000167608	TMC4	-1.165	6.5273e-07	cytochrome_P450_family_2_subfamily_AB_polypeptide_1_pseudogene
ENSG00000205581	HMGN1	-0.60393	6.5474e-07	-
ENSG00000077235	GTF3C1	0.738	6.6285e-07	KCNQ5_antisense_RNA_1
ENSG00000081760	AACS	0.58088	6.651e-07	midline_1_(Opitz/BBB_syndrome)
ENSG00000167645	YIF1B	-0.82023	6.8622e-07	cytochrome_P450_family_2_subfamily_C_polypeptide_8
ENSG00000128872	TMOD2	1.0215	6.9078e-07	transmembrane_protein_180
ENSG00000134324	LPIN1	0.88246	6.9261e-07	homeobox_C5
ENSG00000121775	TMEM39B	-0.74013	6.9394e-07	COBW_domain_containing_1
ENSG00000178078	STAP2	-0.78118	6.9471e-07	myoferlin
ENSG00000126247	CAPNS1	-0.80248	7.0061e-07	RAB43_member_RAS_oncogene_family
ENSG00000151136	BTBD11	1.0083	7.0669e-07	FXYD_domain_containing_ion_transport_regulator_4
ENSG00000141971	MVB12A	-1.0927	7.075e-07	protein_tyrosine_phosphatase_receptor_type_G
ENSG00000136068	FLNB	0.93916	7.0884e-07	-
ENSG00000205420	KRT6A	0.58794	7.2634e-07	-
ENSG00000225648	SBDSP1	-0.7186	7.4226e-07	-
ENSG00000171863	RPS7	-0.7562	7.7036e-07	-
ENSG00000139044	B4GALNT3	0.74993	7.7924e-07	-
ENSG00000243646	IL10RB	-0.8773	7.7988e-07	-
ENSG00000183808	RBM12B	0.83994	7.8832e-07	-
ENSG00000175826	CTDNEP1	-0.86985	7.9734e-07	-
ENSG00000259001	RPPH1	2.0058	8.0281e-07	-
ENSG00000101311	FERMT1	0.74137	8.0806e-07	-
ENSG00000080189	SLC35C2	-0.80405	8.0837e-07	-
ENSG00000185332	TMEM105	-3.4509	8.0935e-07	-
ENSG00000138593	SECISBP2L	1.0167	8.1808e-07	-
ENSG00000149289	ZC3H12C	0.78103	8.19e-07	filamin_A_alpha
ENSG00000074964	ARHGEF10L	0.92194	8.2484e-07	-
ENSG00000146729	GBAS	-0.65075	8.2713e-07	-
ENSG00000172037	LAMB2	-0.84972	8.2969e-07	long_intergenic_non-protein_coding_RNA_320
ENSG00000167680	SEMA6B	1.7144	8.3078e-07	PDZ_and_LIM_domain_7_(enigma)
ENSG00000153922	CHD1	1.0162	8.3632e-07	zinc_finger_protein_252_pseudogene
ENSG00000087448	KLHL42	0.64304	8.4237e-07	suppressor_of_cytokine_signaling_3
ENSG00000176641	RNF152	0.85604	8.474e-07	proteasome_(prosome_macropain)_26S_subunit_ATPase_1_pseudogene_13
ENSG00000253729	PRKDC	0.87476	8.4789e-07	-
ENSG00000167797	CDK2AP2	-0.95686	8.5092e-07	Uncharacterized_protein_
ENSG00000174197	MGA	1.1281	8.518e-07	-
ENSG00000163191	S100A11	-1.096	8.5285e-07	-
ENSG00000127080	IPPK	0.76451	8.5785e-07	2'3'-cyclic_nucleotide_3'_phosphodiesterase
ENSG00000078900	TP73	-4.5211	8.6815e-07	CD3e_molecule_epsilon_associated_protein
ENSG00000069188	SDK2	-1.0641	8.7216e-07	-
ENSG00000173566	NUDT18	-1.3525	8.7439e-07	-
ENSG00000058866	DGKG	3.8793	8.862e-07	estrogen_receptor_binding_site_associated_antigen_9_pseudogene_1
ENSG00000246100	CTC-774J1.2	-2.1917	8.9169e-07	-
ENSG00000229656	RP11-462L8.1	-2.3178	8.9715e-07	testis-specific_transcript_Y-linked_18_(non-protein_coding)
ENSG00000178773	CPNE7	2.1998	8.9754e-07	ribosomal_protein_S27_pseudogene_5
ENSG00000187735	TCEA1	-0.89408	9.1403e-07	-
ENSG00000115944	COX7A2L	-0.72918	9.1717e-07	dystrotelin
ENSG00000149541	B3GAT3	-0.81405	9.2433e-07	-
ENSG00000104872	PIH1D1	-1.038	9.2535e-07	-
ENSG00000136875	PRPF4	0.66698	9.2606e-07	zinc_finger_protein_80
ENSG00000091947	TMEM101	-1.1879	9.2771e-07	-
ENSG00000120451	SNX19	0.75341	9.3935e-07	-
ENSG00000164134	NAA15	0.89218	9.416e-07	ENOX1_antisense_RNA_2
ENSG00000161016	RPL8	-0.74111	9.5388e-07	-
ENSG00000164331	ANKRA2	-1.0964	9.6236e-07	-
ENSG00000196923	PDLIM7	-0.75745	9.6333e-07	RAP1A_member_of_RAS_oncogene_family
ENSG00000251136	RP11-37B2.1	-1.3979	9.6994e-07	mitochondrial_ribosomal_protein_S30
ENSG00000171681	ATF7IP	0.88241	9.7517e-07	nicotinamide_nucleotide_transhydrogenase
ENSG00000101871	MID1	0.88501	9.7964e-07	histone_deacetylase_1
ENSG00000153107	ANAPC1	0.80414	9.817e-07	high_mobility_group_box_3_pseudogene_10
ENSG00000188042	ARL4C	0.6695	9.862e-07	-
ENSG00000115112	TFCP2L1	0.79507	9.8626e-07	RAB9A_member_RAS_oncogene_family_pseudogene_3
ENSG00000104643	MTMR9	0.70627	9.9455e-07	-
ENSG00000087266	SH3BP2	-0.78651	9.9605e-07	-
ENSG00000092531	SNAP23	1.1048	1.003e-06	ubiquitin-like_with_PHD_and_ring_finger_domains_2_pseudogene_1
ENSG00000007202	KIAA0100	0.74954	1.0098e-06	-
ENSG00000024862	CCDC28A	-0.95163	1.012e-06	-
ENSG00000137713	PPP2R1B	0.71345	1.014e-06	-
ENSG00000100030	MAPK1	0.70797	1.015e-06	mucosal_vascular_addressin_cell_adhesion_molecule_1
ENSG00000006704	GTF2IRD1	-0.72988	1.0282e-06	ankyrin_3_node_of_Ranvier_(ankyrin_G)
ENSG00000126458	RRAS	-0.86336	1.0287e-06	paralemmin
ENSG00000107829	FBXW4	-0.88614	1.0391e-06	-
ENSG00000083457	ITGAE	-1.1882	1.0534e-06	-
ENSG00000174243	DDX23	0.60032	1.0559e-06	growth_arrest_and_DNA-damage-inducible_beta
ENSG00000117362	APH1A	-0.63052	1.059e-06	-
ENSG00000108641	B9D1	-1.3861	1.0595e-06	cyclin_G1_pseudogene_1
ENSG00000243477	NAT6	-1.2455	1.0652e-06	-
ENSG00000066651	TRMT11	-1.0364	1.081e-06	-
ENSG00000105849	TWISTNB	0.81952	1.0834e-06	solute_carrier_family_7_(glycoprotein-associated_amino_acid_transporter_light_chain_bo+_system)_member_9
ENSG00000113812	ACTR8	0.75213	1.0918e-06	-
ENSG00000108518	PFN1	-1.073	1.1038e-06	-
ENSG00000174938	SEZ6L2	-1.0093	1.1091e-06	BUD31_homolog_(S._cerevisiae)
ENSG00000127481	UBR4	0.97533	1.1131e-06	PDGFA_associated_protein_1
ENSG00000071889	FAM3A	-0.88471	1.1133e-06	aldehyde_dehydrogenase_3_family_member_A2
ENSG00000038382	TRIO	0.73601	1.1213e-06	SH3_and_multiple_ankyrin_repeat_domains_2
ENSG00000082898	XPO1	0.63191	1.1223e-06	Uncharacterized_protein_
ENSG00000107104	KANK1	0.83521	1.1254e-06	-
ENSG00000112137	PHACTR1	2.2285	1.1262e-06	-
ENSG00000164758	MED30	-0.95005	1.1344e-06	STE20-related_kinase_adaptor_alpha
ENSG00000139629	GALNT6	0.71293	1.1382e-06	Uncharacterized_protein_
ENSG00000164099	PRSS12	-0.70519	1.1394e-06	-
ENSG00000083845	RPS5	-0.74063	1.1645e-06	HCG2011465;_Uncharacterized_protein_
ENSG00000182261	NLRP10	1.9798	1.1678e-06	poly(A)_binding_protein_nuclear_1
ENSG00000138162	TACC2	-0.66522	1.1696e-06	-
ENSG00000107833	NPM3	-0.59902	1.1714e-06	sorting_nexin_25_pseudogene_1
ENSG00000197409	HIST1H3D	1.8124	1.1745e-06	-
ENSG00000160753	RUSC1	-0.82706	1.1757e-06	-
ENSG00000135506	OS9	-0.55977	1.195e-06	-
ENSG00000169679	BUB1	-0.73606	1.196e-06	SDA1_domain_containing_1_pseudogene_4
ENSG00000113407	TARS	-0.55551	1.202e-06	testis_expressed_28_pseudogene_1
ENSG00000125633	CCDC93	0.97718	1.2034e-06	ribosomal_protein_S3a_pseudogene_12
ENSG00000126091	ST3GAL3	-1.1623	1.2092e-06	-
ENSG00000145425	RPS3A	-0.64016	1.2162e-06	-
ENSG00000144320	KIAA1715	0.56884	1.2178e-06	chromosome_7_open_reading_frame_31
ENSG00000159423	ALDH4A1	-1.2073	1.219e-06	-
ENSG00000042493	CAPG	-0.82719	1.2307e-06	-
ENSG00000111300	NAA25	0.63085	1.2325e-06	-
ENSG00000167716	WDR81	0.74301	1.2454e-06	long_intergenic_non-protein_coding_RNA_568
ENSG00000087263	OGFOD1	0.5526	1.2489e-06	prohibitin_pseudogene_3
ENSG00000121152	NCAPH	-1.1744	1.2508e-06	-
ENSG00000196230	TUBB	0.59289	1.2532e-06	-
ENSG00000266402	RP11-329L6.1	-1.8735	1.2558e-06	MT-ND1_pseudogene_17
ENSG00000040199	PHLPP2	1.5594	1.2655e-06	uncharacterized_protein_LOC388849_
ENSG00000119632	IFI27L2	-0.98134	1.2709e-06	synaptotagmin-like_1
ENSG00000011201	KAL1	1.0604	1.2726e-06	methyltransferase_like_21E_pseudogene
ENSG00000158373	HIST1H2BD	0.98871	1.2744e-06	arginyl-tRNA_synthetase
ENSG00000198270	TMEM116	-1.6607	1.2759e-06	WW_and_C2_domain_containing_1
ENSG00000073331	ALPK1	-0.80404	1.2859e-06	-
ENSG00000100815	TRIP11	0.87028	1.289e-06	transcription_elongation_regulator_1
ENSG00000169871	TRIM56	0.88061	1.2914e-06	H2A_histone_family_member_Y
ENSG00000138688	KIAA1109	0.9537	1.2973e-06	sodium_channel_voltage-gated_type_IX_alpha_subunit
ENSG00000118181	RPS25	-0.79641	1.3005e-06	Ras_association_(RalGDS/AF-6)_domain_family_member_6
ENSG00000073614	KDM5A	0.83565	1.3061e-06	-
ENSG00000175395	ZNF25	-0.99328	1.3082e-06	collagen_type_XXII_alpha_1
ENSG00000188647	PTAR1	1.0397	1.3111e-06	syndecan_2
ENSG00000183010	PYCR1	-1.0476	1.3274e-06	-
ENSG00000109686	SH3D19	0.77887	1.3324e-06	-
ENSG00000185043	CIB1	-1.154	1.3556e-06	-
ENSG00000047188	YTHDC2	0.64146	1.3589e-06	von_Hippel-Lindau_tumor_suppressor-like
ENSG00000149311	ATM	0.83085	1.3598e-06	dual_specificity_phosphatase_21
ENSG00000124523	SIRT5	-0.90517	1.3604e-06	-
ENSG00000182795	C1orf116	0.6718	1.3775e-06	acrosin_binding_protein
ENSG00000131504	DIAPH1	0.64349	1.3784e-06	UHRF1_binding_protein_1-like
ENSG00000087903	RFX2	-1.3435	1.3817e-06	NOP2_nucleolar_protein
ENSG00000130402	ACTN4	0.67999	1.4074e-06	glyceraldehyde-3-phosphate_dehydrogenase
ENSG00000269190	FBXO17	-1.681	1.4147e-06	chromodomain_helicase_DNA_binding_protein_4
ENSG00000124532	MRS2	0.65843	1.4156e-06	-
ENSG00000183963	SMTN	0.69681	1.4175e-06	-
ENSG00000106244	PDAP1	-0.59089	1.4186e-06	WDR7_3'UTR-associated_RNA_1
ENSG00000146416	AIG1	-0.59201	1.4187e-06	-
ENSG00000138814	PPP3CA	0.76111	1.4216e-06	-
ENSG00000066735	KIF26A	2.0498	1.4332e-06	-
ENSG00000171443	ZNF524	-1.425	1.4353e-06	aquaporin_9
ENSG00000165219	GAPVD1	0.75688	1.4387e-06	-
ENSG00000134686	PHC2	-1.0062	1.4566e-06	solute_carrier_family_47_member_1
ENSG00000205978	NYNRIN	0.61841	1.4609e-06	-
ENSG00000196865	NHLRC2	1.2353	1.4692e-06	-
ENSG00000095970	TREM2	-1.3689	1.4755e-06	-
ENSG00000070018	LRP6	0.98098	1.4909e-06	-
ENSG00000124198	ARFGEF2	1.1089	1.5005e-06	-
ENSG00000119397	CNTRL	-0.89802	1.5188e-06	karyopherin_alpha_1_(importin_alpha_5)
ENSG00000197579	TOPORS	1.1099	1.5197e-06	-
ENSG00000141682	PMAIP1	-0.60118	1.5297e-06	-
ENSG00000125246	CLYBL	-1.6024	1.5337e-06	-
ENSG00000100979	PLTP	-0.72533	1.5365e-06	-
ENSG00000186806	VSIG10L	0.93837	1.5377e-06	-
ENSG00000104805	NUCB1	-0.69043	1.5395e-06	-
ENSG00000116984	MTR	0.73976	1.5401e-06	-
ENSG00000161813	LARP4	0.69621	1.5406e-06	alpha-kinase_1
ENSG00000196531	NACA	-0.6746	1.5646e-06	long_intergenic_non-protein_coding_RNA_838
ENSG00000204519	ZNF551	0.78947	1.578e-06	-
ENSG00000169251	NMD3	0.72265	1.5923e-06	-
ENSG00000224877	C17orf89	-0.68386	1.5947e-06	-
ENSG00000100968	NFATC4	-1.2802	1.5963e-06	retinitis_pigmentosa_GTPase_regulator
ENSG00000236404	RP11-125B21.2	-3.6908	1.6145e-06	complement_component_6
ENSG00000115919	KYNU	0.84249	1.6392e-06	angiogenic_factor_with_G_patch_and_FHA_domains_1_pseudogene_4
ENSG00000163755	HPS3	1.0019	1.643e-06	-
ENSG00000156990	RPUSD3	-0.64357	1.6453e-06	-
ENSG00000185236	RAB11B	-0.81194	1.6575e-06	heterogeneous_nuclear_ribonucleoprotein_A1_pseudogene_16
ENSG00000132780	NASP	-0.7558	1.6704e-06	cysteine-rich_hydrophobic_domain_2
ENSG00000163346	PBXIP1	-0.86594	1.6832e-06	-
ENSG00000141552	ANAPC11	-0.95718	1.6888e-06	-
ENSG00000112096	SOD2	0.6031	1.6917e-06	-
ENSG00000144136	SLC20A1	0.93988	1.7091e-06	breast_cancer_1_early_onset
ENSG00000145741	BTF3	-0.66528	1.7094e-06	-
ENSG00000171056	SOX7	-0.77136	1.7137e-06	-
ENSG00000179943	FIZ1	-0.82562	1.7146e-06	-
ENSG00000168906	MAT2A	0.71622	1.7234e-06	-
ENSG00000087510	TFAP2C	0.89767	1.7298e-06	-
ENSG00000115963	RND3	0.76699	1.74e-06	MT-ND6_pseudogene_15
ENSG00000066739	ATG2B	0.76404	1.7403e-06	keratin_8_pseudogene_34
ENSG00000087074	PPP1R15A	-1.4336	1.7426e-06	-
ENSG00000109534	GAR1	-0.72522	1.7438e-06	highly_up-regulated_in_liver_cancer_long_non-coding_RNA
ENSG00000175662	TOM1L2	0.50384	1.7655e-06	-
ENSG00000133794	ARNTL	-0.6175	1.7969e-06	-
ENSG00000170909	OSCAR	-4.9382	1.8122e-06	-
ENSG00000189057	FAM111B	1.4661	1.823e-06	-
ENSG00000123983	ACSL3	0.53483	1.8248e-06	-
ENSG00000254087	LYN	0.76851	1.8251e-06	-
ENSG00000147684	NDUFB9	-0.73112	1.8293e-06	oral_cancer_overexpressed_1
ENSG00000159479	MED8	-0.7386	1.8345e-06	-
ENSG00000178026	FAM211B	-1.4449	1.878e-06	-
ENSG00000135919	SERPINE2	-0.59476	1.8811e-06	poly(A)_binding_protein_cytoplasmic_1_pseudogene_9
ENSG00000117036	ETV3	0.66846	1.8901e-06	-
ENSG00000136367	ZFHX2	3.274	1.8974e-06	aldehyde_dehydrogenase_1_family_member_A3
ENSG00000138668	HNRNPD	-0.69908	1.9113e-06	ring_finger_protein_185
ENSG00000197774	EME2	0.79293	1.9192e-06	-
ENSG00000122778	KIAA1549	1.7653	1.9325e-06	KIAA1644
ENSG00000168274	HIST1H2AE	1.7424	1.9335e-06	-
ENSG00000179826	MRGPRX3	1.2518	1.9382e-06	cerebellar_degeneration-related_protein_1_34kDa
ENSG00000115649	CNPPD1	-0.6558	1.9861e-06	folate_hydrolase_1B
ENSG00000225470	JPX	-1.1628	1.9909e-06	bolA_homolog_3_(E._coli)
ENSG00000156858	PRR14	-0.97391	1.9911e-06	CDC42_effector_protein_(Rho_GTPase_binding)_3
ENSG00000196187	TMEM63A	0.95505	1.9933e-06	transmembrane_protein_72
ENSG00000099956	SMARCB1	-0.65111	2.0055e-06	-
ENSG00000159873	CCDC117	0.95101	2.0238e-06	deleted_in_lung_and_esophageal_cancer_1
ENSG00000198945	L3MBTL3	1.0606	2.0368e-06	scleraxis_homolog_B_(mouse)
ENSG00000225485	ARHGAP23	0.61757	2.0443e-06	family_with_sequence_similarity_27_member_A
ENSG00000054148	PHPT1	-0.74895	2.0489e-06	zinc_finger_and_SCAN_domain_containing_21
ENSG00000071564	TCF3	-0.71851	2.0537e-06	zinc_finger_protein_3
ENSG00000067829	IDH3G	-0.94404	2.0573e-06	C-type_lectin_domain_family_4_member_D
ENSG00000071626	DAZAP1	-0.67789	2.059e-06	protein_phosphatase_1_regulatory_subunit_26_pseudogene_2
ENSG00000148450	MSRB2	-0.70881	2.0821e-06	olfactory_receptor_family_5_subfamily_F_member_2_pseudogene
ENSG00000170381	SEMA3E	2.5012	2.0863e-06	ybeY_metallopeptidase_(putative)
ENSG00000119720	NRDE2	0.7357	2.0933e-06	C-type_lectin_domain_family_4_member_E
ENSG00000071242	RPS6KA2	-0.96821	2.1066e-06	-
ENSG00000072786	STK10	0.70079	2.1101e-06	phospholipid_scramblase_4
ENSG00000170962	PDGFD	2.2683	2.1149e-06	piggyBac_transposable_element_derived_4_pseudogene_7
ENSG00000070423	RNF126	-0.7094	2.1246e-06	ribosomal_protein_L39_pseudogene_28
ENSG00000156453	PCDH1	1.0658	2.1265e-06	-
ENSG00000166439	RNF169	1.4701	2.135e-06	-
ENSG00000165512	ZNF22	-0.83269	2.1414e-06	olfactory_receptor_family_8_subfamily_B_member_9_pseudogene
ENSG00000189343	RPS2P46	-0.61526	2.1416e-06	-
ENSG00000100897	DCAF11	-0.77399	2.1589e-06	high_mobility_group_box_1_pseudogene_16
ENSG00000101236	RNF24	1.127	2.1745e-06	-
ENSG00000048707	VPS13D	0.80144	2.1771e-06	-
ENSG00000115415	STAT1	0.3816	2.181e-06	-
ENSG00000152217	SETBP1	1.1265	2.1902e-06	-
ENSG00000142273	CBLC	-0.97191	2.193e-06	-
ENSG00000189067	LITAF	-0.54825	2.2054e-06	-
ENSG00000106635	BCL7B	-0.68922	2.2092e-06	-
ENSG00000108384	RAD51C	-0.69558	2.2096e-06	-
ENSG00000213676	ATF6B	-0.65652	2.2312e-06	-
ENSG00000170275	CRTAP	-0.72395	2.2364e-06	spermidine/spermine_N1-acetyl_transferase-like_1
ENSG00000059804	SLC2A3	-0.56705	2.2374e-06	olfactory_receptor_family_4_subfamily_C_member_10_pseudogene
ENSG00000101367	MAPRE1	0.54489	2.2388e-06	t-complex-associated-testis-expressed_3
ENSG00000267102	RP11-686D22.7	2.5829	2.2431e-06	ubiquitin-conjugating_enzyme_E2G_2
ENSG00000084093	REST	0.89979	2.2445e-06	-
ENSG00000065526	SPEN	1.1446	2.2465e-06	small_integral_membrane_protein_10
ENSG00000204237	OXLD1	-1.2853	2.2568e-06	asparagine-linked_glycosylation_1-like_3_pseudogene
ENSG00000071082	RPL31	-0.8377	2.259e-06	-
ENSG00000126460	PRRG2	-1.1216	2.2621e-06	-
ENSG00000205534	RP11-345J4.8	-1.5878	2.2627e-06	-
ENSG00000134871	COL4A2	-0.74092	2.2812e-06	-
ENSG00000151176	PLBD2	1.1918	2.2864e-06	epididymal_protein_3B
ENSG00000107959	PITRM1	0.67628	2.2909e-06	-
ENSG00000007255	TRAPPC6A	-1.9352	2.3338e-06	SET_domain_containing_2
ENSG00000069345	DNAJA2	0.68451	2.3461e-06	-
ENSG00000140650	PMM2	1.0548	2.3639e-06	-
ENSG00000198959	TGM2	2.1274	2.3913e-06	receptor_accessory_protein_4
ENSG00000141564	RPTOR	0.72453	2.4091e-06	tenascin_XB
ENSG00000114439	BBX	0.80084	2.4123e-06	nucleophosmin_1_(nucleolar_phosphoprotein_B23_numatrin)_pseudogene_42
ENSG00000149179	C11orf49	-1.2235	2.4286e-06	-
ENSG00000147394	ZNF185	0.90305	2.4514e-06	transmembrane_protein_30A
ENSG00000169474	SPRR1A	1.1	2.4549e-06	cytochrome_c_oxidase_subunit_VIIa_polypeptide_2_(liver)
ENSG00000137193	PIM1	-0.86015	2.4718e-06	GDP-mannose_46-dehydratase
ENSG00000066117	SMARCD1	-0.61626	2.4735e-06	tryptophan_rich_basic_protein
ENSG00000226742	HSBP1L1	-0.92437	2.4781e-06	trinucleotide_repeat_containing_18
ENSG00000066933	MYO9A	1.0547	2.534e-06	SPATA31_subfamily_D_member_3
ENSG00000140563	MCTP2	0.7619	2.5398e-06	bleomycin_hydrolase
ENSG00000205873	AC130352.1	-0.96924	2.556e-06	solute_carrier_family_6_(neurotransmitter_transporter_serotonin)_member_4
ENSG00000188070	C11orf95	0.8373	2.5633e-06	-
ENSG00000183098	GPC6	-1.1068	2.5738e-06	-
ENSG00000163468	CCT3	0.58114	2.5755e-06	-
ENSG00000129824	RPS4Y1	-0.65812	2.5791e-06	-
ENSG00000048649	RSF1	0.99465	2.6072e-06	-
ENSG00000197093	GAL3ST4	-1.5039	2.6075e-06	-
ENSG00000137501	SYTL2	0.84438	2.6098e-06	-
ENSG00000105135	ILVBL	-0.66894	2.6109e-06	MT-ND2_pseudogene_26
ENSG00000059122	FLYWCH1	-0.75826	2.6507e-06	-
ENSG00000099256	PRTFDC1	-1.0289	2.6541e-06	UDP-N-acetyl-alpha-D-galactosamine:polypeptide_N-acetylgalactosaminyltransferase_12_(GalNAc-T12)
ENSG00000141232	TOB1	0.61443	2.6552e-06	-
ENSG00000114423	CBLB	-0.59942	2.6569e-06	-
ENSG00000164088	PPM1M	-2.0066	2.6743e-06	-
ENSG00000167625	ZNF526	0.82945	2.6837e-06	HLA_complex_group_4_pseudogene_5
ENSG00000071575	TRIB2	0.75533	2.6859e-06	-
ENSG00000198218	QRICH1	0.62517	2.6909e-06	-
ENSG00000163171	CDC42EP3	0.55749	2.6972e-06	glucuronidase_beta_pseudogene_8
ENSG00000169609	C15orf40	-0.87503	2.6985e-06	-
ENSG00000151491	EPS8	-0.52857	2.7077e-06	-
ENSG00000059378	PARP12	0.72077	2.7454e-06	netrin_4
ENSG00000110047	EHD1	0.68317	2.7674e-06	-
ENSG00000227410	RP11-265B8.4	2.3729	2.8056e-06	-
ENSG00000085644	ZNF213	-0.88859	2.8302e-06	-
ENSG00000173692	PSMD1	0.54657	2.8454e-06	-
ENSG00000091640	SPAG7	-0.90653	2.8786e-06	JNK1/MAPK8-associated_membrane_protein
ENSG00000170989	S1PR1	2.475	2.8849e-06	-
ENSG00000003249	DBNDD1	1.3162	2.8959e-06	-
ENSG00000174748	RPL15	-0.62384	2.9252e-06	tigger_transposable_element_derived_4
ENSG00000153395	LPCAT1	0.68958	2.9296e-06	ectonucleotide_pyrophosphatase/phosphodiesterase_3
ENSG00000137764	MAP2K5	-1.1714	2.9362e-06	zinc_finger_protein_35
ENSG00000100462	PRMT5	0.85298	2.9436e-06	ATP-binding_cassette_sub-family_A_(ABC1)_member_6
ENSG00000181830	SLC35C1	0.69743	2.9444e-06	ATP-binding_cassette_sub-family_A_(ABC1)_member_10
ENSG00000129451	KLK10	1.4209	2.9545e-06	ATP-binding_cassette_sub-family_A_(ABC1)_member_5
ENSG00000124795	DEK	-0.63671	2.9594e-06	-
ENSG00000237765	FAM200B	-0.91735	2.9669e-06	-
ENSG00000110218	PANX1	0.59803	2.9812e-06	-
ENSG00000132434	LANCL2	0.58189	2.9818e-06	neuropeptide_S_receptor_1
ENSG00000109475	RPL34	-0.87273	2.9825e-06	myosin_light_chain_phosphorylatable_fast_skeletal_muscle
ENSG00000050730	TNIP3	2.066	3.0009e-06	-
ENSG00000197323	TRIM33	0.9397	3.0088e-06	KIAA0196
ENSG00000163808	KIF15	-1.7652	3.0154e-06	WAP_four-disulfide_core_domain_9
ENSG00000255135	RP11-111M22.3	-1.432	3.0229e-06	-
ENSG00000158669	AGPAT6	0.64139	3.0318e-06	ubiquitin_specific_peptidase_9_Y-linked_pseudogene_14
ENSG00000103034	NDRG4	1.2681	3.0354e-06	-
ENSG00000143612	C1orf43	-0.6139	3.037e-06	-
ENSG00000081181	ARG2	-1.0408	3.062e-06	ribonuclease_P/MRP_25kDa_subunit-like
ENSG00000160310	PRMT2	-0.7106	3.0676e-06	-
ENSG00000224818	RP11-134G8.8	-0.98398	3.1053e-06	olfactory_receptor_family_9_subfamily_M_member_1_pseudogene
ENSG00000197312	DDI2	0.90798	3.143e-06	-
ENSG00000061656	SPAG4	-1.6392	3.1432e-06	-
ENSG00000147123	NDUFB11	-1.0726	3.1572e-06	leucine_rich_repeat_containing_18
ENSG00000197006	METTL9	-0.53614	3.1903e-06	NDRG_family_member_4
ENSG00000226145	AC022596.6	-2.0745	3.213e-06	SET_domain_containing_6
ENSG00000269932	RP5-1086D14.6	-1.3995	3.2186e-06	serine_palmitoyltransferase_small_subunit_A
ENSG00000161533	ACOX1	0.52983	3.2636e-06	zinc_finger_protein_488
ENSG00000164904	ALDH7A1	-1.0438	3.2664e-06	SET_domain_containing_3
ENSG00000183723	CMTM4	1.5354	3.2829e-06	laminin_alpha_1
ENSG00000165280	VCP	0.61908	3.2891e-06	pyroglutamyl-peptidase_I-like
ENSG00000198734	F5	2.0143	3.2934e-06	-
ENSG00000011376	LARS2	0.7522	3.3205e-06	tumor_necrosis_factor_alpha-induced_protein_8-like_3
ENSG00000213626	LBH	1.4021	3.3205e-06	peptidase_(mitochondrial_processing)_alpha
ENSG00000177954	RPS27	-1.0022	3.3474e-06	S100_calcium_binding_protein_A11_pseudogene_1
ENSG00000111676	ATN1	-0.52764	3.3476e-06	C15orf38-AP3S2_readthrough
ENSG00000100767	PAPLN	-1.1452	3.3615e-06	-
ENSG00000134419	RPS15A	-0.64797	3.4048e-06	-
ENSG00000106868	SUSD1	0.98769	3.4289e-06	-
ENSG00000100258	LMF2	-0.83105	3.4358e-06	-
ENSG00000163625	WDFY3	0.84265	3.4837e-06	-
ENSG00000270066	SCARNA2	3.0908	3.4852e-06	-
ENSG00000132781	MUTYH	-1.5543	3.5089e-06	ADP-ribosylhydrolase_like_2
ENSG00000153317	ASAP1	0.72911	3.5125e-06	-
ENSG00000126215	XRCC3	-1.4921	3.5134e-06	mitochondrial_ribosomal_protein_S18C_pseudogene_4
ENSG00000128563	PRKRIP1	-0.64653	3.5584e-06	-
ENSG00000156467	UQCRB	-0.90972	3.5687e-06	Uncharacterized_protein_
ENSG00000170445	HARS	0.59718	3.5974e-06	arylsulfatase_D
ENSG00000226329	AC005682.6	-2.039	3.666e-06	patatin-like_phospholipase_domain_containing_4
ENSG00000126773	PCNXL4	0.76609	3.703e-06	metallophosphoesterase_1
ENSG00000186187	ZNRF1	-0.77566	3.7084e-06	-
ENSG00000144724	PTPRG	0.62736	3.7428e-06	chromosome_6_open_reading_frame_195
ENSG00000113356	POLR3G	1.1701	3.7439e-06	-
ENSG00000180543	TSPYL5	1.0524	3.7468e-06	-
ENSG00000110628	SLC22A18	-0.94331	3.7517e-06	-
ENSG00000064703	DDX20	0.72011	3.7629e-06	-
ENSG00000198732	SMOC1	-0.95422	3.7655e-06	ribosomal_protein_L36a_pseudogene_51
ENSG00000147604	RPL7	-0.62117	3.7759e-06	-
ENSG00000121851	POLR3GL	-0.96054	3.7842e-06	immunoglobulin_heavy_variable_4-4
ENSG00000066777	ARFGEF1	0.8292	3.7881e-06	immunoglobulin_heavy_variable_2-5
ENSG00000173212	MAB21L3	1.4709	3.8121e-06	immunoglobulin_heavy_variable_1-2
ENSG00000138758	2018-09-11	0.78763	3.8141e-06	immunoglobulin_heavy_variable_1-3
ENSG00000001461	NIPAL3	0.66023	3.8214e-06	small_nuclear_RNA_activating_complex_polypeptide_4_190kDa
ENSG00000163520	FBLN2	-1.3949	3.8405e-06	immunoglobulin_heavy_diversity_3-3
ENSG00000130751	NPAS1	-2.8443	3.8483e-06	immunoglobulin_heavy_diversity_2-2
ENSG00000218510	LINC00339	-1.1827	3.8502e-06	trichohyalin
ENSG00000101333	PLCB4	0.71895	3.8555e-06	methyltransferase_like_21D
ENSG00000008710	PKD1	-0.94508	3.8979e-06	transmembrane_protein_52B
ENSG00000115425	PECR	-1.3446	3.9061e-06	son_of_sevenless_homolog_2_(Drosophila)
ENSG00000026751	SLAMF7	1.5031	3.9729e-06	late_cornified_envelope_2B
ENSG00000176920	FUT2	1.1669	3.9778e-06	immunoglobulin_heavy_variable_3-7
ENSG00000049283	EPN3	0.48759	3.9804e-06	immunoglobulin_heavy_variable_1-8
ENSG00000133639	BTG1	-0.87642	3.9832e-06	transmembrane_protein_80
ENSG00000140391	TSPAN3	0.50466	3.986e-06	SEC23_interacting_protein
ENSG00000149485	FADS1	0.55193	3.9989e-06	-
ENSG00000179388	EGR3	-2.8292	4.0313e-06	spermatogenesis_associated_20
ENSG00000109445	ZNF330	-0.58467	4.0329e-06	calcium_channel_voltage-dependent_T_type_alpha_1G_subunit
ENSG00000100311	PDGFB	2.3353	4.0363e-06	-
ENSG00000172059	KLF11	-0.94175	4.0543e-06	-
ENSG00000073050	XRCC1	-1.1686	4.061e-06	synaptonemal_complex_central_element_protein_3
ENSG00000127603	MACF1	0.84324	4.0745e-06	-
ENSG00000152240	HAUS1	-1.1724	4.0836e-06	-
ENSG00000137941	TTLL7	1.3681	4.103e-06	-
ENSG00000246705	H2AFJ	-0.83476	4.1033e-06	-
ENSG00000152104	PTPN14	1.1932	4.1714e-06	-
ENSG00000188428	BLOC1S5	-0.95394	4.1757e-06	vomeronasal_2_receptor_6_pseudogene
ENSG00000054282	SDCCAG8	-0.62171	4.1855e-06	-
ENSG00000168918	INPP5D	-0.74869	4.1951e-06	protease_serine_51
ENSG00000113522	RAD50	0.74228	4.2101e-06	leucine_rich_repeat_containing_33
ENSG00000134444	KIAA1468	0.82701	4.2457e-06	-
ENSG00000093217	XYLB	1.5166	4.2487e-06	family_with_sequence_similarity_179_member_B
ENSG00000125970	RALY	-0.61091	4.2657e-06	solute_carrier_family_9_subfamily_B_(NHA1_cation_proton_antiporter_1)_member_1
ENSG00000154153	FAM134B	1.1438	4.3086e-06	endomucin
ENSG00000223547	ZNF844	1.2624	4.3684e-06	H2A_histone_family_member_Z
ENSG00000092295	TGM1	0.61056	4.3695e-06	mitochondrial_ribosomal_protein_S6_pseudogene_2
ENSG00000010017	RANBP9	-0.56604	4.39e-06	DnaJ_(Hsp40)_homolog_subfamily_B_member_14
ENSG00000159082	SYNJ1	0.93649	4.4058e-06	chromosome_1_open_reading_frame_191
ENSG00000129084	PSMA1	-1.4814	4.4474e-06	mitochondrially_encoded_cytochrome_c_oxidase_II
ENSG00000198862	LTN1	0.68563	4.4665e-06	small_nucleolar_RNA_host_gene_3_(non-protein_coding)
ENSG00000157450	RNF111	1.1428	4.4992e-06	chromosome_1_open_reading_frame_85
ENSG00000110876	SELPLG	1.7921	4.5178e-06	solute_carrier_family_9_subfamily_B_(NHA2_cation_proton_antiporter_2)_member_2
ENSG00000245556	CTD-2037K23.2	-1.1371	4.5949e-06	3-hydroxybutyrate_dehydrogenase_type_2
ENSG00000186260	MKL2	1.7401	4.5962e-06	protein_interacting_with_PRKCA_1
ENSG00000115267	IFIH1	0.5054	4.6013e-06	DEP_domain_containing_5
ENSG00000111319	SCNN1A	0.44862	4.6032e-06	solute_carrier_family_16_member_8_(monocarboxylic_acid_transporter_3)
ENSG00000165732	DDX21	0.85896	4.6074e-06	guanine_nucleotide_binding_protein_(G_protein)_alpha_13
ENSG00000162585	C1orf86	-0.80065	4.6225e-06	tetratricopeptide_repeat_domain_28
ENSG00000108784	NAGLU	-0.98753	4.6407e-06	homeobox_B8
ENSG00000158161	EYA3	0.66036	4.6504e-06	-
ENSG00000214026	MRPL23	-1.0618	4.6566e-06	-
ENSG00000155158	TTC39B	-1.0758	4.6731e-06	vomeronasal_1_receptor_108_pseudogene
ENSG00000198918	RPL39	-0.81178	4.8109e-06	ribosomal_protein_S18_pseudogene_13
ENSG00000163013	FBXO41	1.169	4.8188e-06	-
ENSG00000103121	CMC2	-1.1447	4.8694e-06	ankyrin_repeat_domain_63
ENSG00000182224	CYB5D1	0.75894	4.9032e-06	small_nuclear_ribonucleoprotein_D2_polypeptide_16.5kDa
ENSG00000122497	NBPF14	1.0982	4.9945e-06	optic_atrophy_3_(autosomal_recessive_with_chorea_and_spastic_paraplegia)
ENSG00000237512	UNC5B-AS1	-1.1155	4.9971e-06	FBJ_murine_osteosarcoma_viral_oncogene_homolog_B
ENSG00000188167	TMPPE	1.6892	4.9992e-06	echinoderm_microtubule_associated_protein_like_2
ENSG00000108465	CDK5RAP3	-0.70533	5.0099e-06	reticulon_2
ENSG00000076944	STXBP2	-1.048	5.0171e-06	Uncharacterized_protein_
ENSG00000047346	FAM214A	0.76888	5.0345e-06	-
ENSG00000172840	PDP2	1.8437	5.0572e-06	-
ENSG00000065618	COL17A1	-0.53441	5.0609e-06	-
ENSG00000104290	FZD3	0.95767	5.0673e-06	transmembrane_channel-like_4
ENSG00000181163	NPM1	-0.50317	5.1069e-06	peptidase_D
ENSG00000130508	PXDN	0.66684	5.1395e-06	cytochrome_P450_family_2_subfamily_S_polypeptide_1
ENSG00000162139	NEU3	1.7451	5.1558e-06	AXL_receptor_tyrosine_kinase
ENSG00000231119	RP4-569M23.2	-2.4064	5.1724e-06	nuclear_factor_of_kappa_light_polypeptide_gene_enhancer_in_B-cells_inhibitor_delta
ENSG00000198026	ZNF335	0.76804	5.2224e-06	-
ENSG00000185033	SEMA4B	-0.73494	5.2559e-06	-
ENSG00000219891	ZSCAN12P1	3.0079	5.2825e-06	-
ENSG00000143486	EIF2D	-0.67135	5.3239e-06	chromosome_21_open_reading_frame_119
ENSG00000176225	RTTN	-0.64979	5.3584e-06	-
ENSG00000100209	HSCB	-0.92596	5.3618e-06	-
ENSG00000111880	RNGTT	0.84763	5.3704e-06	-
ENSG00000185009	AP3M1	0.69358	5.434e-06	-
ENSG00000120885	CLU	-0.66725	5.5277e-06	ribosomal_protein_S24_pseudogene_17
ENSG00000087088	BAX	-0.68424	5.5587e-06	aminoacylase_1
ENSG00000269821	KCNQ1OT1	2.0845	5.5632e-06	-
ENSG00000150764	DIXDC1	1.2246	5.6075e-06	enolase_1_(alpha)_pseudogene_3
ENSG00000125863	MKKS	-0.59667	5.6358e-06	long_intergenic_non-protein_coding_RNA_314
ENSG00000002586	CD99	-0.83872	5.6943e-06	thyroglobulin
ENSG00000132329	RAMP1	-1.3506	5.7404e-06	sirtuin_1
ENSG00000118873	RAB3GAP2	0.80881	5.7461e-06	-
ENSG00000104140	RHOV	-1.1926	5.8005e-06	MT-ND4_pseudogene_13
ENSG00000163584	RPL22L1	-0.85648	5.8011e-06	H3_histone_family_3A_pseudogene_6
ENSG00000216331	HIST1H1PS1	2.0365	5.8163e-06	cytochrome_c_oxidase_subunit_VIa_polypeptide_1_pseudogene_3
ENSG00000260231	RP4-659J6.2	-0.75156	5.8192e-06	-
ENSG00000005243	COPZ2	-0.99328	5.8299e-06	dopamine_receptor_D5_pseudogene_2
ENSG00000143228	NUF2	-1.6234	5.8358e-06	long_intergenic_non-protein_coding_RNA_642
ENSG00000057149	SERPINB3	0.85434	5.853e-06	gem_(nuclear_organelle)_associated_protein_8
ENSG00000221983	UBA52	-0.97557	5.8653e-06	-
ENSG00000179588	ZFPM1	-1.2669	5.8759e-06	IMP_(inosine_monophosphate)_dehydrogenase_1_pseudogene_4
ENSG00000179091	CYC1	-0.61837	5.9703e-06	-
ENSG00000256269	HMBS	-0.75586	6.0014e-06	chromosome_8_open_reading_frame_31
ENSG00000197603	C5orf42	1.2533	6.0107e-06	DLGAP1_antisense_RNA_1
ENSG00000134318	ROCK2	0.82023	6.0553e-06	long_intergenic_non-protein_coding_RNA_469
ENSG00000198730	CTR9	0.74852	6.0724e-06	-
ENSG00000120053	GOT1	-0.64214	6.0757e-06	-
ENSG00000162378	ZYG11B	0.78464	6.0954e-06	-
ENSG00000160796	NBEAL2	0.46282	6.0958e-06	membrane-spanning_4-domains_subfamily_A_member_8
ENSG00000089195	TRMT6	0.72549	6.1027e-06	Protein_LOC100996295_
ENSG00000256073	C21orf119	-1.0756	6.1153e-06	MORC1_antisense_RNA_1
ENSG00000204308	RNF5	-0.78275	6.1167e-06	-
ENSG00000182180	MRPS16	-0.51871	6.1609e-06	ribosomal_protein_L19_pseudogene_13
ENSG00000101665	SMAD7	-0.80348	6.2324e-06	-
ENSG00000103855	CD276	0.63393	6.2348e-06	-
ENSG00000177989	ODF3B	-1.4349	6.2424e-06	-
ENSG00000131669	NINJ1	-1.1614	6.2518e-06	mannan-binding_lectin_serine_peptidase_1_(C4/C2_activating_component_of_Ra-reactive_factor)
ENSG00000168944	CEP120	-0.85827	6.2915e-06	-
ENSG00000102908	NFAT5	1.5129	6.323e-06	ATPase_H+_transporting_lysosomal_13kDa_V1_subunit_G1_pseudogene_6
ENSG00000181754	AMIGO1	1.8877	6.3392e-06	-
ENSG00000196235	SUPT5H	0.62041	6.3897e-06	-
ENSG00000100983	GSS	-0.662	6.3902e-06	-
ENSG00000113083	LOX	-1.112	6.4017e-06	ATPase_type_13A4
ENSG00000151247	EIF4E	0.91054	6.4183e-06	-
ENSG00000153339	TRAPPC8	1.0199	6.4378e-06	-
ENSG00000116717	GADD45A	-0.74324	6.4384e-06	immunoglobulin_kappa_variable_1-16
ENSG00000132128	LRRC41	0.54275	6.5017e-06	DEAD_(Asp-Glu-Ala-Asp)_box_polypeptide_31
ENSG00000168078	PBK	-1.0958	6.5038e-06	-
ENSG00000165240	ATP7A	1.429	6.5492e-06	-
ENSG00000166167	BTRC	0.85066	6.575e-06	-
ENSG00000105865	DUS4L	-0.95451	6.6706e-06	-
ENSG00000163820	FYCO1	0.89263	6.7064e-06	ATPase_Na+/K+_transporting_beta_3_pseudogene
ENSG00000105698	USF2	-0.56294	6.7345e-06	-
ENSG00000130165	ELOF1	-0.66414	6.7655e-06	-
ENSG00000165591	FAAH2	-1.715	6.8327e-06	-
ENSG00000124802	EEF1E1	-1.0706	6.8443e-06	-
ENSG00000170606	HSPA4	0.51056	6.8928e-06	calcium_and_integrin_binding_family_member_2
ENSG00000170423	KRT78	1.9617	6.8952e-06	suppressor_of_Ty_5_homolog_(S._cerevisiae)
ENSG00000100058	CRYBB2P1	-0.78964	6.9511e-06	WAS_protein_family_member_2
ENSG00000160783	PMF1	-1.1626	6.9622e-06	phosphatidylinositol_glycan_anchor_biosynthesis_class_V
ENSG00000102243	VGLL1	1.628	6.9859e-06	-
ENSG00000172893	DHCR7	0.61732	6.999e-06	homeobox_D3
ENSG00000115170	ACVR1	-0.648	7.016e-06	chimerin_1
ENSG00000188599	NPIPP1	-2.1132	7.0223e-06	metaxin_2
ENSG00000108510	MED13	1.0774	7.0279e-06	phosphodiesterase_11A
ENSG00000106330	MOSPD3	-1.0862	7.1079e-06	-
ENSG00000206199	ANKUB1	0.90964	7.1671e-06	cytochrome_c_somatic_pseudogene_30
ENSG00000079482	OPHN1	1.0333	7.2314e-06	-
ENSG00000144843	ADPRH	1.2638	7.288e-06	MOB_kinase_activator_1B
ENSG00000168610	STAT3	0.4968	7.3031e-06	RAS-like_family_11_member_A
ENSG00000196465	MYL6B	-0.68226	7.3111e-06	GDP-mannose_pyrophosphorylase_B
ENSG00000103047	TANGO6	0.573	7.3302e-06	-
ENSG00000198315	ZKSCAN8	2.5902	7.3513e-06	STEAP_family_member_2_metalloreductase
ENSG00000174099	MSRB3	1.1133	7.4096e-06	sialidase_4
ENSG00000261221	ZNF865	-0.91695	7.4797e-06	mitochondrial_translational_initiation_factor_3
ENSG00000167671	UBXN6	-0.77979	7.5443e-06	C1QTNF9_antisense_RNA_1
ENSG00000085721	RRN3	0.74088	7.5568e-06	neogenin_1
ENSG00000181019	NQO1	0.75814	7.5645e-06	sorting_nexin_33
ENSG00000185658	BRWD1	0.75163	7.565e-06	-
ENSG00000119986	AVPI1	-0.94836	7.6022e-06	-
ENSG00000112029	FBXO5	-1.1638	7.6481e-06	testis_development_related_1_(non-protein_coding)
ENSG00000116678	LEPR	-1.0435	7.7274e-06	-
ENSG00000086827	ZW10	0.70706	7.7594e-06	kelch-like_family_member_15
ENSG00000140400	MAN2C1	-0.76246	7.7752e-06	F-box_protein_45
ENSG00000126756	UXT	-1.0409	7.7822e-06	-
ENSG00000155100	OTUD6B	0.8498	7.8005e-06	spermatid_associated
ENSG00000198498	TMA16	-0.56899	7.8212e-06	potassium_voltage-gated_channel_Shab-related_subfamily_member_1
ENSG00000136051	KIAA1033	0.8337	7.8637e-06	family_with_sequence_similarity_46_member_D
ENSG00000102804	TSC22D1	-0.84716	7.87e-06	-
ENSG00000145715	RASA1	1.1591	7.8906e-06	-
ENSG00000198496	NBR2	-1.1662	7.8906e-06	-
ENSG00000104517	UBR5	0.61652	7.9309e-06	-
ENSG00000119401	TRIM32	0.54269	8.0152e-06	protein_tyrosine_phosphatase_type_IVA_member_1_pseudogene_1
ENSG00000149657	LSM14B	-0.53491	8.0212e-06	-
ENSG00000155324	GRAMD3	0.82611	8.0986e-06	cullin_7
ENSG00000129810	SGOL1	-1.3408	8.1277e-06	-
ENSG00000110841	PPFIBP1	0.67485	8.1499e-06	Uncharacterized_protein_
ENSG00000003056	M6PR	0.77615	8.1503e-06	-
ENSG00000177732	SOX12	-0.98857	8.1689e-06	-
ENSG00000144199	FAHD2B	-1.5365	8.1709e-06	-
ENSG00000053918	KCNQ1	-5.6143	8.1979e-06	-
ENSG00000103490	PYCARD	-1.2218	8.2441e-06	immunoglobulin_kappa_variable_2D-38_(pseudogene)
ENSG00000205325	AC005863.1	2.228	8.3358e-06	long_intergenic_non-protein_coding_RNA_51
ENSG00000168936	TMEM129	-0.94763	8.397e-06	-
ENSG00000054611	TBC1D22A	-0.89349	8.4054e-06	-
ENSG00000150401	DCUN1D2	-0.89157	8.4492e-06	-
ENSG00000143337	TOR1AIP1	0.71892	8.5451e-06	small_integral_membrane_protein_5
ENSG00000234616	JRK	0.79264	8.6049e-06	-
ENSG00000232040	SCAND3	1.2156	8.6445e-06	chromosome_12_open_reading_frame_49
[truncated: 5,397 more rows]
